# Supplementary material for: Crystal structure of bis­[4′-(1,4,7,10-tetra­oxa-13- aza­cyclo­penta­decan-13-yl)-2,2′:6′,2′′-terpyridine]­cobalt(III) tris­(perchlorate) methanol monosolvate monohydrate
Source: Acta Crystallogr E Crystallogr Commun. 2015 Jul 31;71(Pt 8):997–9. doi: 10.1107/S2056989015014164 (PMC4571376; doi:10.1107/S2056989015014164)
Supplement: Supplementary file 1 [file e-71-00997-sup1.cif]

##############################################################################
#                                                                            #
# This CIF contains the data in a paper accepted for publication in          #
# Acta Crystallographica Section E. It conforms to the requirements of       #
# Notes for Authors for Acta Crystallographica Section E, and has been       #
# peer reviewed under the auspices of the IUCr Commission on Journals.       #
#                                                                            #
# Full details of the Crystallographic Information File format               #
# are given in the paper "The Crystallographic Information File (CIF):       #
# a New Standard Archive File for Crystallography" by S. R. Hall, F. H.      #
# Allen and I. D. Brown [Acta Cryst. (1991), A47, 655-685].                  #
#                                                                            #
# The current version of the core CIF dictionary is obtainable from          #
# ftp://ftp.iucr.org/pub/cif_core.dic.                                       #
#                                                                            #
# Software is freely available for graphical display of the structure(s)     #
# in this CIF. For information consult the CIF software page                 #
# http://www.iucr.org/resources/cif/software.                                #
#                                                                            #
# This file may be used for bona fide research purposes within the           #
# scientific community so long as proper attribution is given to the journal # 
# article from which it was obtained.                                        #
#                                                                            #
##############################################################################
data_global
_audit_creation_method     'by CrystalStructure 4.1'
_journal_date_recd_electronic     2015-05-09
_journal_date_accepted     2015-07-27
_journal_name_full     'Acta Crystallographica, Section E'
_journal_year     2015
_journal_volume     71
_journal_issue      8
_journal_page_first     997
_journal_page_last     999
_journal_paper_category     GM
_journal_paper_doi     10.1107/S2056989015014164
_journal_coeditor_code     IS5400
_publ_contact_author_name     'Shinya hayami'
_publ_contact_author_address
;
Department of Chemistry
Graduate School of Science and Technology
Kumamoto University
2-39-1 Kurokami
Kumamoto 860-8555
Japan
;
_publ_contact_author_email     'hayami@sci.kumamoto-u.ac.jp'
_publ_contact_author_fax     '+81-96-342-3469'
_publ_contact_author_phone     '+81-96-342-3469'
_publ_section_title
;
Crystal structure of bis[4'-(1,4,7,10-tetraoxa-13-
azacyclopentadecan-13-yl)-2,2':6',2''-terpyridine]cobalt(III) tris(perchlorate)
methanol monosolvate monohydrate
;
loop_
    _publ_author_name
    _publ_author_address
    'Hitomi Ohmagari'
;
Department of Chemistry, Graduate School of Science and Technology
Kumamoto University, 2-39-1 Kurokami Kumamoto 860-8555, Japan
;
    'Manabu Nakaya'
;
Department of Chemistry, Graduate School of Science and Technology
Kumamoto University, 2-39-1 Kurokami Kumamoto 860-8555, Japan
;
    'Ryo Ohtani'
;
Department of Chemistry, Graduate School of Science and Technology
Kumamoto University, 2-39-1 Kurokami Kumamoto 860-8555, Japan
;
    'Masaaki Nakamura'
;
Department of Chemistry, Graduate School of Science and Technology
Kumamoto University, 2-39-1 Kurokami Kumamoto 860-8555, Japan
;
    'Shinya Hayami'
;
Department of Chemistry, Graduate School of Science and Technology
Kumamoto University, 2-39-1 Kurokami Kumamoto 860-8555, Japan
;
_publ_section_synopsis
;\
The title compound,
bis[4'-(1,4,7,10-tetraoxa-13-azacyclopentadecan-13-yl)-2,2':6',2''-\
terpyridine]cobalt(III) tris(perchlorate) methanol monosolvate monohydrate,
is a novel complex in which the metal centre is hexacoordinated.
;
data_I
_chemical_name_systematic
;\
Bis[4'-(1,4,7,10-tetraoxa-13-\
azacyclopentadecan-13-yl)-2,2':6',2''-terpyridine]cobalt(III)
tris(perchlorate) methanol monosolvate monohydrate
;
_chemical_formula_moiety     'C51 H66 Cl3 Co N8 O22'
_chemical_formula_sum     'C51 H66 Cl3 Co N8 O22'
_chemical_formula_iupac     '[Co (C25 H30 N4 O4)2] (Cl O4)3, C H4 O, H2 O'
_chemical_formula_weight     1308.42
_chemical_melting_point     ?
_space_group_crystal_system     triclinic
_space_group_name_H-M_alt     'P 1'
_space_group_name_Hall     'P 1'
loop_
    _symmetry_equiv_pos_site_id
    _space_group_symop_operation_xyz
    1 '+X,+Y,+Z'
_cell_length_a     8.8080(8)
_cell_length_b     9.5032(8)
_cell_length_c     16.9321(14)
_cell_angle_alpha     84.237(2)
_cell_angle_beta     81.674(2)
_cell_angle_gamma     85.652(3)
_cell_volume     1392.6(2)
_cell_formula_units_Z     1
_cell_measurement_reflns_used     9503
_cell_measurement_theta_min     3.09
_cell_measurement_theta_max     27.47
_cell_measurement_temperature     100
_exptl_crystal_description     platelet
_exptl_crystal_colour     brown
_exptl_crystal_size_max     0.500
_exptl_crystal_size_mid     0.100
_exptl_crystal_size_min     0.050
_exptl_crystal_density_diffrn     1.560
_exptl_crystal_density_meas     ?
_exptl_crystal_density_method     'not measured'
_exptl_crystal_F_000     682.00
_exptl_absorpt_coefficient_mu     0.541
_exptl_absorpt_correction_type     multi-scan
_exptl_absorpt_process_details
;
(ABSCOR; Rigaku, 1995)
;
_exptl_absorpt_correction_T_min     0.370
_exptl_absorpt_correction_T_max     0.973
_diffrn_ambient_temperature     100
_diffrn_radiation_type     'Mo K\a'
_diffrn_radiation_wavelength     0.71075
_diffrn_measurement_device_type     'Rigaku R-AXIS RAPID'
_diffrn_measurement_method     \w
_diffrn_detector_area_resol_mean     10.000
_diffrn_reflns_number     13693
_diffrn_reflns_av_R_equivalents     0.0981
_diffrn_reflns_theta_max     27.481
_diffrn_reflns_theta_full     25.242
_diffrn_measured_fraction_theta_max     0.995
_diffrn_measured_fraction_theta_full     0.998
_diffrn_reflns_limit_h_min     -11
_diffrn_reflns_limit_h_max     11
_diffrn_reflns_limit_k_min     -12
_diffrn_reflns_limit_k_max     12
_diffrn_reflns_limit_l_min     -21
_diffrn_reflns_limit_l_max     21
_diffrn_standards_number     0
_diffrn_standards_interval_count     .
_diffrn_standards_decay_%     ?
_refine_special_details
;
Refinement was performed using all reflections. The weighted <i>R</i>-factor
(<i>wR</i>) and goodness of fit (<i>S</i>) are based on <i>F</i>^2^.
<i>R</i>-factor (gt) are based on <i>F</i>. The threshold expression of
<i>F</i>^2^ > 2.0 \s(<i>F</i>^2^) is used only for calculating <i>R</i>-factor
(gt).
;
_reflns_number_total     10375
_reflns_number_gt     6395
_reflns_threshold_expression     F^2^>2\s(F^2^)
_refine_ls_structure_factor_coef     Fsqd
_refine_ls_R_factor_all     0.1362
_refine_ls_R_factor_gt     0.0856
_refine_ls_wR_factor_gt     0.2146
_refine_ls_wR_factor_ref     0.2561
_refine_ls_goodness_of_fit_ref     1.035
_refine_ls_number_reflns     10375
_refine_ls_number_parameters     774
_refine_ls_number_restraints     6
_refine_ls_hydrogen_treatment     mixed
_refine_ls_weighting_scheme     calc
_refine_ls_weighting_details
            'w = 1/[\s^2^(Fo^2^)+(0.1411P)^2^+0.0000P] where P=(Fo^2^+2Fc^2^)/3'
_atom_sites_solution_hydrogens     geom
_atom_sites_solution_primary     direct
_atom_sites_solution_secondary     difmap
_refine_ls_shift/su_max     0.000
_refine_diff_density_max     0.96
_refine_diff_density_min     -1.09
_refine_ls_extinction_method     none
_refine_ls_extinction_coef     ?
_refine_ls_abs_structure_details
;
Flack <i>x</i> determined using 1715 quotients
[(<i>I</i>^+^)-(<i>I</i>^-^)]/[(<i>I</i>^+^)+(<i>I</i>^-^)]
(Parsons & Flack, 2004)
;
_refine_ls_abs_structure_Flack     0.02(3)
loop_
    _atom_type_symbol
    _atom_type_description
    _atom_type_scat_dispersion_real
    _atom_type_scat_dispersion_imag
    _atom_type_scat_source
    'Co' 'Co' 0.3494 0.9721
;
International Tables for Crystallography
(Vol. C, Tables 4.2.6.8 and 6.1.1.4)
;
    'C' 'C' 0.0033 0.0016
;
International Tables for Crystallography
(Vol. C, Tables 4.2.6.8 and 6.1.1.4)
;
    'N' 'N' 0.0061 0.0033
;
International Tables for Crystallography
(Vol. C, Tables 4.2.6.8 and 6.1.1.4)
;
    'O' 'O' 0.0106 0.0060
;
International Tables for Crystallography
(Vol. C, Tables 4.2.6.8 and 6.1.1.4)
;
    'H' 'H' 0.0000 0.0000
;
International Tables for Crystallography
(Vol. C, Table 6.1.1.4)
;
    'Cl' 'Cl' 0.1484 0.1585
;
International Tables for Crystallography
(Vol. C, Tables 4.2.6.8 and 6.1.1.4)
;
_computing_data_collection
;
<i>RAPID-AUTO</i> (Rigaku, 1995)
;
_computing_cell_refinement
;
<i>RAPID-AUTO</i> (Rigaku, 1995)
;
_computing_data_reduction
;
<i>RAPID-AUTO</i> (Rigaku, 1995)
;
_computing_structure_solution
;
SIR2004 (Burla <i>et al.</i>,  2005)
;
_computing_structure_refinement
;
SHELXL2014 (Sheldrick, 2015)
;
_computing_molecular_graphics
;
CrystalStructure (Rigaku, 2014)
;
_computing_publication_material
;
CrystalStructure (Rigaku, 2014)
;
loop_
    _atom_site_type_symbol
    _atom_site_label
    _atom_site_fract_x
    _atom_site_fract_y
    _atom_site_fract_z
    _atom_site_U_iso_or_equiv
    _atom_site_adp_type
    _atom_site_calc_flag
    _atom_site_refinement_flags
    _atom_site_occupancy
    _atom_site_disorder_assembly
    _atom_site_disorder_group
    Co Co1 0.76909(15) 0.08790(13) 0.13275(9) 0.0288(4) Uani d . 1 . .
    Cl Cl1 0.3213(4) 0.1579(4) -0.1139(2) 0.0467(8) Uani d . 1 . .
    Cl Cl2 0.4623(5) 0.5336(3) 0.2794(2) 0.0496(9) Uani d . 1 . .
    Cl Cl3 0.0656(4) 0.0376(3) 0.43350(17) 0.0349(7) Uani d . 1 . .
    O O1 0.2434(10) -0.2957(9) 0.5627(5) 0.040(2) Uani d . 1 . .
    O O2 0.2493(11) -0.5893(9) 0.6131(5) 0.039(2) Uani d . 1 . .
    O O3 0.5560(11) -0.7130(9) 0.5627(5) 0.040(2) Uani d . 1 . .
    O O4 0.7922(11) -0.5239(8) 0.5341(5) 0.038(2) Uani d . 1 . .
    O O5 0.6674(11) 0.4750(8) -0.2506(5) 0.041(2) Uani d . 1 . .
    O O6 0.5788(10) 0.7563(9) -0.2955(5) 0.0355(19) Uani d . 1 . .
    O O7 0.7867(12) 0.9733(9) -0.2658(5) 0.043(2) Uani d . 1 . .
    O O8 0.9854(12) 0.7656(9) -0.1865(6) 0.044(2) Uani d . 1 . .
    O O9 0.2713(15) 0.2838(16) -0.0750(8) 0.089(5) Uani d . 1 . .
    O O10 0.379(2) 0.1901(16) -0.1895(8) 0.119(7) Uani d . 1 . .
    O O11 0.1913(16) 0.0748(15) -0.1079(11) 0.101(5) Uani d . 1 . .
    O O12 0.433(2) 0.0815(19) -0.0708(14) 0.147(8) Uani d . 1 . .
    O O13 0.4992(13) 0.4261(11) 0.3397(6) 0.059(3) Uani d . 1 . .
    O O14 0.5172(15) 0.4906(12) 0.2014(5) 0.061(3) Uani d . 1 . .
    O O15 0.2926(16) 0.5578(13) 0.2866(9) 0.090(5) Uani d . 1 . .
    O O16 0.532(2) 0.6637(12) 0.2864(7) 0.092(5) Uani d . 1 . .
    O O17 0.1782(13) 0.1141(11) 0.4618(6) 0.056(3) Uani d . 1 . .
    O O18 0.0058(11) 0.1245(9) 0.3700(6) 0.047(2) Uani d . 1 . .
    O O19 0.1408(12) -0.0920(10) 0.4047(6) 0.049(2) Uani d . 1 . .
    O O20 -0.0586(11) 0.0040(10) 0.4955(6) 0.050(3) Uani d . 1 . .
    O O21 1.0569(13) 0.7203(12) -0.0296(7) 0.058(3) Uani d . 1 . .
    O O22 0.5440(14) 0.4499(11) -0.0796(6) 0.058(3) Uani d . 1 . .
    N N1 0.5582(12) 0.1554(9) 0.1505(5) 0.029(2) Uani d . 1 . .
    N N2 0.7229(11) 0.0005(10) 0.2348(6) 0.027(2) Uani d . 1 . .
    N N3 0.9705(12) -0.0059(10) 0.1438(5) 0.028(2) Uani d . 1 . .
    N N4 0.6214(12) -0.1840(10) 0.4670(6) 0.031(2) Uani d . 1 . .
    N N5 0.7192(12) -0.0609(10) 0.0721(6) 0.030(2) Uani d . 1 . .
    N N6 0.8196(12) 0.1781(10) 0.0318(5) 0.030(2) Uani d . 1 . .
    N N7 0.8311(12) 0.2623(10) 0.1661(5) 0.029(2) Uani d . 1 . .
    N N8 0.9469(13) 0.3779(10) -0.1943(6) 0.034(2) Uani d . 1 . .
    C C1 0.4792(16) 0.2376(12) 0.0982(7) 0.035(3) Uani d . 1 . .
    C C2 0.3246(16) 0.2856(12) 0.1191(7) 0.038(3) Uani d . 1 . .
    C C3 0.2545(16) 0.2508(13) 0.1965(8) 0.037(3) Uani d . 1 . .
    C C4 0.3316(15) 0.1623(12) 0.2487(7) 0.034(3) Uani d . 1 . .
    C C5 0.4812(13) 0.1165(11) 0.2256(7) 0.028(2) Uani d . 1 . .
    C C6 0.5781(14) 0.0217(11) 0.2748(7) 0.029(3) Uani d . 1 . .
    C C7 0.5383(15) -0.0367(12) 0.3520(7) 0.032(3) Uani d . 1 . .
    C C8 0.6496(14) -0.1234(12) 0.3894(7) 0.028(3) Uani d . 1 . .
    C C9 0.8020(13) -0.1426(11) 0.3471(6) 0.027(2) Uani d . 1 . .
    C C10 0.8303(14) -0.0796(12) 0.2689(7) 0.029(2) Uani d . 1 . .
    C C11 0.9784(15) -0.0824(12) 0.2149(7) 0.032(3) Uani d . 1 . .
    C C12 1.1133(15) -0.1560(11) 0.2315(7) 0.032(3) Uani d . 1 . .
    C C13 1.2438(15) -0.1510(12) 0.1753(7) 0.034(3) Uani d . 1 . .
    C C14 1.2326(15) -0.0707(13) 0.1017(7) 0.034(3) Uani d . 1 . .
    C C15 1.0963(16) -0.0005(12) 0.0896(7) 0.037(3) Uani d . 1 . .
    C C16 0.4678(14) -0.1757(12) 0.5139(7) 0.032(3) Uani d . 1 . .
    C C17 0.3766(15) -0.3032(13) 0.5053(8) 0.036(3) Uani d . 1 . .
    C C18 0.1299(15) -0.3849(13) 0.5462(8) 0.040(3) Uani d . 1 . .
    C C19 0.1884(17) -0.5405(14) 0.5399(8) 0.042(3) Uani d . 1 . .
    C C20 0.2917(17) -0.7374(14) 0.6149(9) 0.045(3) Uani d . 1 . .
    C C21 0.4214(16) -0.7781(13) 0.5537(8) 0.040(3) Uani d . 1 . .
    C C22 0.6712(17) -0.7252(13) 0.4948(7) 0.040(3) Uani d . 1 . .
    C C23 0.8174(17) -0.6641(13) 0.5112(8) 0.043(3) Uani d . 1 . .
    C C24 0.7705(17) -0.4219(12) 0.4687(7) 0.037(3) Uani d . 1 . .
    C C25 0.7350(15) -0.2780(11) 0.5036(7) 0.033(3) Uani d . 1 . .
    C C26 0.6618(14) -0.1841(12) 0.1009(7) 0.034(3) Uani d . 1 . .
    C C27 0.6197(15) -0.2781(13) 0.0522(7) 0.036(3) Uani d . 1 . .
    C C28 0.6395(17) -0.2449(13) -0.0316(8) 0.038(3) Uani d . 1 . .
    C C29 0.7026(15) -0.1173(12) -0.0633(7) 0.034(3) Uani d . 1 . .
    C C30 0.7400(13) -0.0264(11) -0.0100(6) 0.027(2) Uani d . 1 . .
    C C31 0.8041(15) 0.1133(12) -0.0339(7) 0.033(3) Uani d . 1 . .
    C C32 0.8445(14) 0.1755(12) -0.1095(7) 0.033(3) Uani d . 1 . .
    C C33 0.9060(15) 0.3130(13) -0.1208(7) 0.033(3) Uani d . 1 . .
    C C34 0.9234(14) 0.3770(12) -0.0500(6) 0.031(3) Uani d . 1 . .
    C C35 0.8782(14) 0.3093(12) 0.0243(7) 0.033(3) Uani d . 1 . .
    C C36 0.8802(14) 0.3583(11) 0.1029(7) 0.031(3) Uani d . 1 . .
    C C37 0.9269(15) 0.4901(12) 0.1171(7) 0.036(3) Uani d . 1 . .
    C C38 0.9210(17) 0.5219(13) 0.1950(8) 0.043(3) Uani d . 1 . .
    C C39 0.8734(17) 0.4287(14) 0.2562(8) 0.041(3) Uani d . 1 . .
    C C40 0.8241(15) 0.2973(12) 0.2417(6) 0.031(3) Uani d . 1 . .
    C C41 1.0265(17) 0.5099(12) -0.2036(7) 0.036(3) Uani d . 1 . .
    C C42 0.9121(16) 0.6387(11) -0.1958(8) 0.040(3) Uani d . 1 . .
    C C43 1.0336(17) 0.8480(14) -0.2601(8) 0.045(3) Uani d . 1 . .
    C C44 0.9077(17) 0.8978(14) -0.3117(8) 0.043(3) Uani d . 1 . .
    C C45 0.6521(18) 0.9962(14) -0.3080(9) 0.045(3) Uani d . 1 . .
    C C46 0.5347(16) 0.8952(12) -0.2743(7) 0.036(3) Uani d . 1 . .
    C C47 0.4694(17) 0.6548(14) -0.2622(9) 0.045(3) Uani d . 1 . .
    C C48 0.5297(17) 0.5122(14) -0.2852(8) 0.043(3) Uani d . 1 . .
    C C49 0.7317(16) 0.3359(12) -0.2671(7) 0.039(3) Uani d . 1 . .
    C C50 0.9005(17) 0.3271(13) -0.2658(7) 0.040(3) Uani d . 1 . .
    C C51 1.2209(19) 0.689(2) -0.0377(11) 0.069(5) Uani d . 1 . .
    H H1 0.52847 0.26304 0.04691 0.0416 Uiso calc R 1 . .
    H H2 0.27099 0.33921 0.08191 0.0452 Uiso calc R 1 . .
    H H3 0.15536 0.28732 0.21306 0.0444 Uiso calc R 1 . .
    H H4 0.28238 0.13362 0.29951 0.0406 Uiso calc R 1 . .
    H H5 0.460(11) 0.409(19) -0.076(10) 0.0869 Uiso d . 1 . .
    H H6 0.600(16) 0.427(19) -0.123(7) 0.0869 Uiso d . 1 . .
    H H7 0.43993 -0.01952 0.37897 0.0387 Uiso calc R 1 . .
    H H9 0.87922 -0.19533 0.37099 0.0324 Uiso calc R 1 . .
    H H12 1.11622 -0.209 0.2806 0.0388 Uiso calc R 1 . .
    H H13 1.33574 -0.19894 0.18579 0.0408 Uiso calc R 1 . .
    H H14 1.31708 -0.06576 0.06186 0.0414 Uiso calc R 1 . .
    H H15 1.09069 0.05389 0.04119 0.0441 Uiso calc R 1 . .
    H H16A 0.41193 -0.0893 0.49601 0.0384 Uiso calc R 1 . .
    H H16B 0.47775 -0.17185 0.5699 0.0384 Uiso calc R 1 . .
    H H17A 0.34885 -0.29899 0.45173 0.0433 Uiso calc R 1 . .
    H H17B 0.43728 -0.39104 0.51536 0.0433 Uiso calc R 1 . .
    H H18A 0.09371 -0.34791 0.49631 0.0484 Uiso calc R 1 . .
    H H18B 0.04296 -0.38105 0.58843 0.0484 Uiso calc R 1 . .
    H H19A 0.10483 -0.59723 0.53314 0.0499 Uiso calc R 1 . .
    H H19B 0.26787 -0.54819 0.49415 0.0499 Uiso calc R 1 . .
    H H20A 0.20282 -0.78667 0.60781 0.0536 Uiso calc R 1 . .
    H H20B 0.31881 -0.7699 0.66753 0.0536 Uiso calc R 1 . .
    H H21A 0.44077 -0.88019 0.55882 0.0484 Uiso calc R 1 . .
    H H21B 0.39411 -0.75 0.50068 0.0484 Uiso calc R 1 . .
    H H21 1.03052 0.73952 -0.07417 0.0872 Uiso calc R 1 . .
    H H22A 0.63565 -0.67401 0.4477 0.0482 Uiso calc R 1 . .
    H H22B 0.69184 -0.824 0.4847 0.0482 Uiso calc R 1 . .
    H H23A 0.85969 -0.72429 0.55344 0.0513 Uiso calc R 1 . .
    H H23B 0.89263 -0.66473 0.46331 0.0513 Uiso calc R 1 . .
    H H24A 0.68576 -0.44509 0.44261 0.0445 Uiso calc R 1 . .
    H H24B 0.86261 -0.41941 0.42964 0.0445 Uiso calc R 1 . .
    H H25A 0.69899 -0.29483 0.56047 0.0397 Uiso calc R 1 . .
    H H25B 0.82982 -0.23003 0.49808 0.0397 Uiso calc R 1 . .
    H H26 0.64963 -0.20782 0.15597 0.0411 Uiso calc R 1 . .
    H H27 0.57841 -0.36271 0.07453 0.0430 Uiso calc R 1 . .
    H H28 0.61109 -0.30695 -0.06523 0.0458 Uiso calc R 1 . .
    H H29 0.71936 -0.09348 -0.11837 0.0404 Uiso calc R 1 . .
    H H32 0.83213 0.12896 -0.1537 0.0392 Uiso calc R 1 . .
    H H34 0.96538 0.46477 -0.05424 0.0377 Uiso calc R 1 . .
    H H37 0.96122 0.55491 0.0746 0.0431 Uiso calc R 1 . .
    H H38 0.95067 0.60943 0.2051 0.0518 Uiso calc R 1 . .
    H H39 0.87272 0.45066 0.30853 0.0495 Uiso calc R 1 . .
    H H40 0.78657 0.23442 0.28449 0.0368 Uiso calc R 1 . .
    H H41A 1.0891 0.51881 -0.2557 0.0437 Uiso calc R 1 . .
    H H41B 1.09422 0.50689 -0.16298 0.0437 Uiso calc R 1 . .
    H H42A 0.8606 0.65387 -0.24308 0.0475 Uiso calc R 1 . .
    H H42B 0.83472 0.61967 -0.14974 0.0475 Uiso calc R 1 . .
    H H43A 1.11253 0.7924 -0.29157 0.0539 Uiso calc R 1 . .
    H H43B 1.08039 0.93084 -0.24759 0.0539 Uiso calc R 1 . .
    H H44A 0.94991 0.95862 -0.35793 0.0514 Uiso calc R 1 . .
    H H44B 0.86853 0.8167 -0.33082 0.0514 Uiso calc R 1 . .
    H H45A 0.68295 0.98447 -0.36441 0.0541 Uiso calc R 1 . .
    H H45B 0.60843 1.09236 -0.30335 0.0541 Uiso calc R 1 . .
    H H46A 0.51838 0.89439 -0.21641 0.0435 Uiso calc R 1 . .
    H H46B 0.43828 0.92643 -0.29376 0.0435 Uiso calc R 1 . .
    H H47A 0.37225 0.67984 -0.28225 0.0538 Uiso calc R 1 . .
    H H47B 0.45203 0.65426 -0.20432 0.0538 Uiso calc R 1 . .
    H H48A 0.45417 0.44319 -0.26576 0.0519 Uiso calc R 1 . .
    H H48B 0.55108 0.51345 -0.34307 0.0519 Uiso calc R 1 . .
    H H49A 0.71053 0.31531 -0.31931 0.0465 Uiso calc R 1 . .
    H H49B 0.68437 0.266 -0.22725 0.0465 Uiso calc R 1 . .
    H H50A 0.9391 0.22923 -0.26928 0.0481 Uiso calc R 1 . .
    H H50B 0.94854 0.38219 -0.31293 0.0481 Uiso calc R 1 . .
    H H51A 1.27242 0.77439 -0.05623 0.1031 Uiso calc R 1 . .
    H H51B 1.2499 0.62005 -0.0756 0.1031 Uiso calc R 1 . .
    H H51C 1.24968 0.65275 0.01334 0.1031 Uiso calc R 1 . .
loop_
    _atom_site_aniso_label
    _atom_site_aniso_U_11
    _atom_site_aniso_U_22
    _atom_site_aniso_U_33
    _atom_site_aniso_U_12
    _atom_site_aniso_U_13
    _atom_site_aniso_U_23
    Co1 0.0355(9) 0.0233(7) 0.0266(8) -0.0017(6) -0.0056(7) 0.0036(6)
    Cl1 0.048(2) 0.0461(18) 0.0415(17) 0.0059(16) -0.0020(15) 0.0076(14)
    Cl2 0.075(3) 0.0331(17) 0.0392(17) -0.0001(16) -0.0137(18) 0.0077(14)
    Cl3 0.0405(17) 0.0311(14) 0.0323(14) -0.0015(13) -0.0064(13) 0.0018(12)
    O1 0.035(5) 0.039(5) 0.041(5)  0.000(4) 0.009(4) 0.001(4)
    O2 0.042(5) 0.032(4) 0.039(5) 0.007(4) -0.005(4) 0.006(4)
    O3 0.041(5) 0.037(5) 0.043(5) -0.006(4) -0.006(4) -0.011(4)
    O4 0.055(6) 0.024(4) 0.034(4) 0.002(4) -0.007(4) 0.005(3)
    O5 0.056(6) 0.026(4) 0.041(5) 0.001(4) -0.012(4) -0.003(4)
    O6 0.043(5) 0.034(4) 0.030(4) -0.005(4) -0.010(4) 0.001(4)
    O7 0.058(6) 0.030(4) 0.041(5) 0.007(4) -0.015(4)  0.000(4)
    O8 0.052(6) 0.027(4) 0.053(5) -0.012(4) -0.015(5) 0.008(4)
    O9 0.063(8) 0.120(11) 0.095(9) 0.027(8) -0.022(7) -0.066(9)
    O10 0.21(2) 0.080(9) 0.048(7) -0.033(11) 0.028(10) 0.016(7)
    O11 0.063(9) 0.083(10) 0.162(15) -0.031(8) -0.002(10) -0.031(10)
    O12 0.134(16) 0.101(12) 0.22(2) 0.054(12) -0.097(16) -0.038(14)
    O13 0.063(7) 0.056(6) 0.054(6) -0.003(5) -0.023(5) 0.034(5)
    O14 0.089(9) 0.067(7) 0.031(5) -0.026(6) -0.013(5) 0.001(5)
    O15 0.080(9) 0.070(8) 0.104(10) 0.047(7) -0.003(8) 0.012(7)
    O16 0.175(16) 0.052(7) 0.051(7) -0.047(8) 0.001(8) -0.009(5)
    O17 0.059(7) 0.057(6) 0.059(6) -0.010(5) -0.030(5) -0.010(5)
    O18 0.047(6) 0.036(5) 0.049(5) 0.004(4) 0.005(5) 0.013(4)
    O19 0.055(6) 0.045(5) 0.048(5) 0.006(5) -0.016(5) -0.005(4)
    O20 0.047(6) 0.050(6) 0.042(5) 0.000(5) 0.016(5) 0.015(4)
    O21 0.063(7) 0.050(6) 0.059(6) -0.009(5) -0.011(6) 0.012(5)
    O22 0.074(8) 0.052(6) 0.044(6) 0.005(6) -0.004(6) 0.000(5)
    N1 0.033(6) 0.024(5) 0.027(5) -0.009(4) 0.003(4) 0.005(4)
    N2 0.023(5) 0.029(5) 0.027(5) -0.005(4) -0.001(4) 0.003(4)
    N3 0.032(5) 0.031(5) 0.021(4) -0.009(4) -0.006(4) 0.004(4)
    N4 0.032(6) 0.025(5) 0.032(5) -0.005(4) -0.004(4) 0.011(4)
    N5 0.033(5) 0.025(5) 0.032(5) 0.002(4) -0.009(4) 0.003(4)
    N6 0.039(6) 0.033(5) 0.021(5) -0.008(4) -0.013(4) 0.012(4)
    N7 0.039(6) 0.025(5) 0.020(4) 0.005(4) 0.001(4) 0.004(4)
    N8 0.045(6) 0.027(5) 0.026(5) 0.000(5) -0.004(5) 0.012(4)
    C1 0.045(8) 0.027(6) 0.031(6) -0.002(5) -0.008(6) 0.003(5)
    C2 0.054(9) 0.027(6) 0.031(6) 0.004(6) -0.012(6) 0.006(5)
    C3 0.034(7) 0.031(6) 0.043(7) -0.001(5) -0.003(6) 0.004(6)
    C4 0.037(7) 0.031(6) 0.032(6) -0.004(5) 0.001(6) 0.003(5)
    C5 0.024(6) 0.025(5) 0.031(6) 0.003(5) 0.006(5) 0.003(5)
    C6 0.031(6) 0.019(5) 0.035(6)  0.000(5) 0.001(5) -0.001(5)
    C7 0.035(7) 0.028(6) 0.032(6) -0.012(5) -0.004(5) 0.011(5)
    C8 0.024(6) 0.029(6) 0.029(6) -0.003(5) -0.001(5) 0.006(5)
    C9 0.029(6) 0.027(5) 0.025(5) -0.003(5) -0.012(5) 0.008(4)
    C10 0.036(7) 0.026(5) 0.027(5) -0.005(5) -0.011(5) -0.002(5)
    C11 0.042(7) 0.024(5) 0.034(6) -0.013(5) -0.013(6) 0.004(5)
    C12 0.049(8) 0.021(5) 0.026(5) 0.005(5) -0.010(5) 0.006(4)
    C13 0.039(7) 0.025(6) 0.038(6) 0.006(5) -0.011(6) -0.001(5)
    C14 0.037(7) 0.035(6) 0.029(6) -0.012(6) -0.005(5) 0.015(5)
    C15 0.046(8) 0.029(6) 0.033(6) -0.004(5) -0.002(6) 0.008(5)
    C16 0.037(7) 0.024(5) 0.031(6) -0.001(5) 0.007(5) -0.002(5)
    C17 0.038(7) 0.033(6) 0.038(6) -0.009(5) -0.007(6) 0.003(5)
    C18 0.036(7) 0.033(6) 0.049(7) -0.003(6) -0.002(6) 0.012(6)
    C19 0.041(8) 0.041(7) 0.044(7) -0.011(6) -0.015(6) 0.009(6)
    C20 0.044(8) 0.032(7) 0.056(8) -0.006(6) -0.005(7) 0.008(6)
    C21 0.044(8) 0.030(6) 0.048(7) 0.001(6) -0.012(6) -0.004(6)
    C22 0.055(9) 0.033(6) 0.032(6) 0.002(6) -0.005(6) -0.008(5)
    C23 0.055(9) 0.027(6) 0.040(7) 0.010(6) 0.012(6) -0.008(5)
    C24 0.053(8) 0.032(6) 0.024(6) 0.002(6) -0.005(6) 0.002(5)
    C25 0.040(7) 0.024(5) 0.033(6) -0.001(5) -0.004(5) 0.006(5)
    C26 0.037(7) 0.030(6) 0.032(6) 0.000(5) 0.002(6) 0.006(5)
    C27 0.042(8) 0.027(6) 0.036(7) -0.006(5) 0.000(6) 0.004(5)
    C28 0.049(8) 0.033(6) 0.034(6) 0.001(6) -0.006(6) -0.008(5)
    C29 0.038(7) 0.031(6) 0.032(6) -0.002(5) -0.013(5) 0.009(5)
    C30 0.032(6) 0.026(5) 0.023(5) 0.005(5)  0.000(5) -0.002(4)
    C31 0.043(7) 0.029(6) 0.026(6) -0.001(5) -0.012(5) 0.007(5)
    C32 0.033(7) 0.031(6) 0.033(6) -0.002(5) -0.004(5)  0.000(5)
    C33 0.037(7) 0.030(6) 0.028(6) 0.002(5) 0.006(5) 0.005(5)
    C34 0.040(7) 0.027(5) 0.027(6) -0.002(5) -0.009(5) 0.007(5)
    C35 0.035(7) 0.028(6) 0.036(6) -0.002(5) -0.006(5) 0.006(5)
    C36 0.042(7) 0.023(5) 0.026(5) 0.004(5) -0.007(5) 0.006(4)
    C37 0.041(7) 0.028(6) 0.034(6) -0.001(5) 0.004(6) 0.004(5)
    C38 0.063(10) 0.024(6) 0.044(7) -0.009(6) -0.012(7) 0.003(5)
    C39 0.048(8) 0.036(7) 0.040(7) -0.006(6) -0.008(6) -0.003(6)
    C40 0.043(7) 0.031(6) 0.014(5) 0.002(5) 0.001(5) 0.007(4)
    C41 0.056(8) 0.024(5) 0.027(5) -0.009(5) -0.003(6) 0.007(5)
    C42 0.050(8) 0.020(5) 0.049(7) -0.008(5) -0.010(7) 0.005(5)
    C43 0.049(9) 0.034(7) 0.048(8) -0.006(6)  0.000(7) 0.007(6)
    C44 0.057(9) 0.035(7) 0.035(7) -0.006(6) -0.006(6) 0.008(6)
    C45 0.061(9) 0.031(6) 0.047(7) 0.005(6) -0.026(7) -0.002(6)
    C46 0.044(7) 0.032(6) 0.028(6) 0.007(5)  0.000(5) 0.005(5)
    C47 0.045(8) 0.036(7) 0.048(8) -0.002(6) 0.002(7) 0.005(6)
    C48 0.054(9) 0.036(7) 0.044(7) -0.010(6) -0.021(7) 0.006(6)
    C49 0.055(9) 0.031(6) 0.031(6) -0.005(6) -0.013(6) 0.007(5)
    C50 0.066(10) 0.028(6) 0.028(6) -0.004(6) -0.013(6) 0.004(5)
    C51 0.039(9) 0.096(13) 0.069(11) 0.019(9) 0.004(8) -0.027(10)
_geom_special_details
;
ENTER SPECIAL DETAILS OF THE MOLECULAR GEOMETRY
;
loop_
    _geom_bond_atom_site_label_1
    _geom_bond_atom_site_label_2
    _geom_bond_site_symmetry_1
    _geom_bond_site_symmetry_2
    _geom_bond_distance
    _geom_bond_publ_flag
    Co1 N1 . . 1.910(10) no
    Co1 N2 . . 1.844(9) no
    Co1 N3 . . 1.949(10) no
    Co1 N5 . . 1.940(10) no
    Co1 N6 . . 1.844(9) no
    Co1 N7 . . 1.944(10) no
    Cl1 O9 . . 1.433(15) no
    Cl1 O10 . . 1.322(13) no
    Cl1 O11 . . 1.425(15) no
    Cl1 O12 . . 1.42(2) no
    Cl2 O13 . . 1.424(11) no
    Cl2 O14 . . 1.427(10) no
    Cl2 O15 . . 1.484(15) no
    Cl2 O16 . . 1.444(15) no
    Cl3 O17 . . 1.435(12) no
    Cl3 O18 . . 1.426(10) no
    Cl3 O19 . . 1.448(10) no
    Cl3 O20 . . 1.434(9) no
    O1 C17 . . 1.413(15) no
    O1 C18 . . 1.433(17) no
    O2 C19 . . 1.443(17) no
    O2 C20 . . 1.427(15) no
    O3 C21 . . 1.412(17) no
    O3 C22 . . 1.428(15) no
    O4 C23 . . 1.418(15) no
    O4 C24 . . 1.421(14) no
    O5 C48 . . 1.427(18) no
    O5 C49 . . 1.435(14) no
    O6 C46 . . 1.413(14) no
    O6 C47 . . 1.432(16) no
    O7 C44 . . 1.418(16) no
    O7 C45 . . 1.463(19) no
    O8 C42 . . 1.442(16) no
    O8 C43 . . 1.431(15) no
    O21 C51 . . 1.44(2) no
    N1 C1 . . 1.355(16) no
    N1 C5 . . 1.382(14) no
    N2 C6 . . 1.366(14) no
    N2 C10 . . 1.329(15) no
    N3 C11 . . 1.350(14) no
    N3 C15 . . 1.333(15) no
    N4 C8 . . 1.376(14) no
    N4 C16 . . 1.466(15) no
    N4 C25 . . 1.455(16) no
    N5 C26 . . 1.329(15) no
    N5 C30 . . 1.386(14) no
    N6 C31 . . 1.352(16) no
    N6 C35 . . 1.371(15) no
    N7 C36 . . 1.375(13) no
    N7 C40 . . 1.346(14) no
    N8 C33 . . 1.345(15) no
    N8 C41 . . 1.468(16) no
    N8 C50 . . 1.469(17) no
    C1 C2 . . 1.410(19) no
    C2 C3 . . 1.383(17) no
    C3 C4 . . 1.375(18) no
    C4 C5 . . 1.370(16) no
    C5 C6 . . 1.474(16) no
    C6 C7 . . 1.374(15) no
    C7 C8 . . 1.412(17) no
    C8 C9 . . 1.436(16) no
    C9 C10 . . 1.393(14) no
    C10 C11 . . 1.481(17) no
    C11 C12 . . 1.383(18) no
    C12 C13 . . 1.383(17) no
    C13 C14 . . 1.406(16) no
    C14 C15 . . 1.360(18) no
    C16 C17 . . 1.533(18) no
    C18 C19 . . 1.538(18) no
    C20 C21 . . 1.482(19) no
    C22 C23 . . 1.52(2) no
    C24 C25 . . 1.537(16) no
    C26 C27 . . 1.378(19) no
    C27 C28 . . 1.412(17) no
    C28 C29 . . 1.398(17) no
    C29 C30 . . 1.398(18) no
    C30 C31 . . 1.478(16) no
    C31 C32 . . 1.366(16) no
    C32 C33 . . 1.437(17) no
    C33 C34 . . 1.430(17) no
    C34 C35 . . 1.374(15) no
    C35 C36 . . 1.457(17) no
    C36 C37 . . 1.401(17) no
    C37 C38 . . 1.375(19) no
    C38 C39 . . 1.334(18) no
    C39 C40 . . 1.409(19) no
    C41 C42 . . 1.529(17) no
    C43 C44 . . 1.53(2) no
    C45 C46 . . 1.478(19) no
    C47 C48 . . 1.485(18) no
    C49 C50 . . 1.49(2) no
    O21 H21 . . 0.820 no
    O22 H5 . . 0.86(13) no
    O22 H6 . . 0.86(12) no
    C1 H1 . . 0.930 no
    C2 H2 . . 0.930 no
    C3 H3 . . 0.930 no
    C4 H4 . . 0.930 no
    C7 H7 . . 0.930 no
    C9 H9 . . 0.930 no
    C12 H12 . . 0.930 no
    C13 H13 . . 0.930 no
    C14 H14 . . 0.930 no
    C15 H15 . . 0.930 no
    C16 H16A . . 0.970 no
    C16 H16B . . 0.970 no
    C17 H17A . . 0.970 no
    C17 H17B . . 0.970 no
    C18 H18A . . 0.970 no
    C18 H18B . . 0.970 no
    C19 H19A . . 0.970 no
    C19 H19B . . 0.970 no
    C20 H20A . . 0.970 no
    C20 H20B . . 0.970 no
    C21 H21A . . 0.970 no
    C21 H21B . . 0.970 no
    C22 H22A . . 0.970 no
    C22 H22B . . 0.970 no
    C23 H23A . . 0.970 no
    C23 H23B . . 0.970 no
    C24 H24A . . 0.970 no
    C24 H24B . . 0.970 no
    C25 H25A . . 0.970 no
    C25 H25B . . 0.970 no
    C26 H26 . . 0.930 no
    C27 H27 . . 0.930 no
    C28 H28 . . 0.930 no
    C29 H29 . . 0.930 no
    C32 H32 . . 0.930 no
    C34 H34 . . 0.930 no
    C37 H37 . . 0.930 no
    C38 H38 . . 0.930 no
    C39 H39 . . 0.930 no
    C40 H40 . . 0.930 no
    C41 H41A . . 0.970 no
    C41 H41B . . 0.970 no
    C42 H42A . . 0.970 no
    C42 H42B . . 0.970 no
    C43 H43A . . 0.970 no
    C43 H43B . . 0.970 no
    C44 H44A . . 0.970 no
    C44 H44B . . 0.970 no
    C45 H45A . . 0.970 no
    C45 H45B . . 0.970 no
    C46 H46A . . 0.970 no
    C46 H46B . . 0.970 no
    C47 H47A . . 0.970 no
    C47 H47B . . 0.970 no
    C48 H48A . . 0.970 no
    C48 H48B . . 0.970 no
    C49 H49A . . 0.970 no
    C49 H49B . . 0.970 no
    C50 H50A . . 0.970 no
    C50 H50B . . 0.970 no
    C51 H51A . . 0.960 no
    C51 H51B . . 0.960 no
    C51 H51C . . 0.960 no
loop_
    _geom_angle_atom_site_label_1
    _geom_angle_atom_site_label_2
    _geom_angle_atom_site_label_3
    _geom_angle_site_symmetry_1
    _geom_angle_site_symmetry_2
    _geom_angle_site_symmetry_3
    _geom_angle
    _geom_angle_publ_flag
    N1 Co1 N2 . . . 82.8(4) no
    N1 Co1 N3 . . . 164.5(4) no
    N1 Co1 N5 . . . 91.1(4) no
    N1 Co1 N6 . . . 98.1(4) no
    N1 Co1 N7 . . . 90.5(4) no
    N2 Co1 N3 . . . 81.7(4) no
    N2 Co1 N5 . . . 99.0(4) no
    N2 Co1 N6 . . . 178.3(5) no
    N2 Co1 N7 . . . 95.9(4) no
    N3 Co1 N5 . . . 91.2(4) no
    N3 Co1 N6 . . . 97.5(4) no
    N3 Co1 N7 . . . 91.2(4) no
    N5 Co1 N6 . . . 82.5(4) no
    N5 Co1 N7 . . . 165.2(4) no
    N6 Co1 N7 . . . 82.7(4) no
    O9 Cl1 O10 . . . 110.7(9) no
    O9 Cl1 O11 . . . 107.3(8) no
    O9 Cl1 O12 . . . 107.7(11) no
    O10 Cl1 O11 . . . 111.5(12) no
    O10 Cl1 O12 . . . 111.0(13) no
    O11 Cl1 O12 . . . 108.5(10) no
    O13 Cl2 O14 . . . 110.7(6) no
    O13 Cl2 O15 . . . 108.7(7) no
    O13 Cl2 O16 . . . 111.3(8) no
    O14 Cl2 O15 . . . 108.3(8) no
    O14 Cl2 O16 . . . 107.4(7) no
    O15 Cl2 O16 . . . 110.4(9) no
    O17 Cl3 O18 . . . 108.1(6) no
    O17 Cl3 O19 . . . 108.1(6) no
    O17 Cl3 O20 . . . 111.7(6) no
    O18 Cl3 O19 . . . 110.5(6) no
    O18 Cl3 O20 . . . 108.9(6) no
    O19 Cl3 O20 . . . 109.5(6) no
    C17 O1 C18 . . . 111.2(10) no
    C19 O2 C20 . . . 110.2(10) no
    C21 O3 C22 . . . 111.7(10) no
    C23 O4 C24 . . . 112.8(9) no
    C48 O5 C49 . . . 112.6(10) no
    C46 O6 C47 . . . 113.5(9) no
    C44 O7 C45 . . . 110.5(10) no
    C42 O8 C43 . . . 114.5(11) no
    Co1 N1 C1 . . . 127.0(8) no
    Co1 N1 C5 . . . 115.2(7) no
    C1 N1 C5 . . . 117.8(10) no
    Co1 N2 C6 . . . 118.8(7) no
    Co1 N2 C10 . . . 120.1(7) no
    C6 N2 C10 . . . 121.0(9) no
    Co1 N3 C11 . . . 114.3(8) no
    Co1 N3 C15 . . . 126.9(8) no
    C11 N3 C15 . . . 118.8(11) no
    C8 N4 C16 . . . 122.0(10) no
    C8 N4 C25 . . . 122.2(9) no
    C16 N4 C25 . . . 115.1(9) no
    Co1 N5 C26 . . . 127.4(8) no
    Co1 N5 C30 . . . 113.6(7) no
    C26 N5 C30 . . . 118.8(10) no
    Co1 N6 C31 . . . 120.2(8) no
    Co1 N6 C35 . . . 119.1(8) no
    C31 N6 C35 . . . 120.7(9) no
    Co1 N7 C36 . . . 113.4(7) no
    Co1 N7 C40 . . . 127.0(7) no
    C36 N7 C40 . . . 119.6(10) no
    C33 N8 C41 . . . 120.0(11) no
    C33 N8 C50 . . . 121.3(11) no
    C41 N8 C50 . . . 118.4(9) no
    N1 C1 C2 . . . 122.0(10) no
    C1 C2 C3 . . . 118.3(12) no
    C2 C3 C4 . . . 120.0(12) no
    C3 C4 C5 . . . 119.7(11) no
    N1 C5 C4 . . . 122.0(10) no
    N1 C5 C6 . . . 112.1(9) no
    C4 C5 C6 . . . 125.9(10) no
    N2 C6 C5 . . . 111.0(9) no
    N2 C6 C7 . . . 121.6(11) no
    C5 C6 C7 . . . 127.4(11) no
    C6 C7 C8 . . . 118.7(11) no
    N4 C8 C7 . . . 122.9(10) no
    N4 C8 C9 . . . 118.0(10) no
    C7 C8 C9 . . . 119.0(10) no
    C8 C9 C10 . . . 117.7(10) no
    N2 C10 C9 . . . 121.9(10) no
    N2 C10 C11 . . . 110.9(9) no
    C9 C10 C11 . . . 127.1(11) no
    N3 C11 C10 . . . 113.0(11) no
    N3 C11 C12 . . . 121.2(11) no
    C10 C11 C12 . . . 125.8(10) no
    C11 C12 C13 . . . 120.1(10) no
    C12 C13 C14 . . . 117.7(11) no
    C13 C14 C15 . . . 119.0(11) no
    N3 C15 C14 . . . 123.2(11) no
    N4 C16 C17 . . . 111.8(9) no
    O1 C17 C16 . . . 106.4(10) no
    O1 C18 C19 . . . 114.0(11) no
    O2 C19 C18 . . . 107.1(11) no
    O2 C20 C21 . . . 115.2(11) no
    O3 C21 C20 . . . 111.1(11) no
    O3 C22 C23 . . . 109.0(11) no
    O4 C23 C22 . . . 112.9(11) no
    O4 C24 C25 . . . 106.7(9) no
    N4 C25 C24 . . . 115.3(11) no
    N5 C26 C27 . . . 122.6(11) no
    C26 C27 C28 . . . 119.5(11) no
    C27 C28 C29 . . . 118.9(12) no
    C28 C29 C30 . . . 118.2(11) no
    N5 C30 C29 . . . 121.9(10) no
    N5 C30 C31 . . . 113.3(10) no
    C29 C30 C31 . . . 124.8(10) no
    N6 C31 C30 . . . 110.3(9) no
    N6 C31 C32 . . . 121.7(11) no
    C30 C31 C32 . . . 128.0(11) no
    C31 C32 C33 . . . 120.0(12) no
    N8 C33 C32 . . . 121.8(11) no
    N8 C33 C34 . . . 121.5(11) no
    C32 C33 C34 . . . 116.7(10) no
    C33 C34 C35 . . . 120.2(11) no
    N6 C35 C34 . . . 120.7(11) no
    N6 C35 C36 . . . 110.5(9) no
    C34 C35 C36 . . . 128.7(11) no
    N7 C36 C35 . . . 114.2(10) no
    N7 C36 C37 . . . 120.3(10) no
    C35 C36 C37 . . . 125.5(10) no
    C36 C37 C38 . . . 118.8(11) no
    C37 C38 C39 . . . 120.9(13) no
    C38 C39 C40 . . . 120.2(13) no
    N7 C40 C39 . . . 120.2(10) no
    N8 C41 C42 . . . 111.2(11) no
    O8 C42 C41 . . . 112.4(11) no
    O8 C43 C44 . . . 115.9(12) no
    O7 C44 C43 . . . 109.6(11) no
    O7 C45 C46 . . . 110.9(11) no
    O6 C46 C45 . . . 112.0(10) no
    O6 C47 C48 . . . 109.1(11) no
    O5 C48 C47 . . . 108.4(12) no
    O5 C49 C50 . . . 110.1(11) no
    N8 C50 C49 . . . 114.3(10) no
    C51 O21 H21 . . . 109.475 no
    H5 O22 H6 . . . 107(16) no
    N1 C1 H1 . . . 119.021 no
    C2 C1 H1 . . . 119.019 no
    C1 C2 H2 . . . 120.833 no
    C3 C2 H2 . . . 120.842 no
    C2 C3 H3 . . . 120.023 no
    C4 C3 H3 . . . 120.021 no
    C3 C4 H4 . . . 120.141 no
    C5 C4 H4 . . . 120.134 no
    C6 C7 H7 . . . 120.652 no
    C8 C7 H7 . . . 120.652 no
    C8 C9 H9 . . . 121.141 no
    C10 C9 H9 . . . 121.144 no
    C11 C12 H12 . . . 119.971 no
    C13 C12 H12 . . . 119.965 no
    C12 C13 H13 . . . 121.168 no
    C14 C13 H13 . . . 121.166 no
    C13 C14 H14 . . . 120.481 no
    C15 C14 H14 . . . 120.483 no
    N3 C15 H15 . . . 118.383 no
    C14 C15 H15 . . . 118.390 no
    N4 C16 H16A . . . 109.257 no
    N4 C16 H16B . . . 109.253 no
    C17 C16 H16A . . . 109.253 no
    C17 C16 H16B . . . 109.259 no
    H16A C16 H16B . . . 107.926 no
    O1 C17 H17A . . . 110.452 no
    O1 C17 H17B . . . 110.444 no
    C16 C17 H17A . . . 110.452 no
    C16 C17 H17B . . . 110.448 no
    H17A C17 H17B . . . 108.644 no
    O1 C18 H18A . . . 108.759 no
    O1 C18 H18B . . . 108.762 no
    C19 C18 H18A . . . 108.763 no
    C19 C18 H18B . . . 108.766 no
    H18A C18 H18B . . . 107.654 no
    O2 C19 H19A . . . 110.294 no
    O2 C19 H19B . . . 110.295 no
    C18 C19 H19A . . . 110.291 no
    C18 C19 H19B . . . 110.289 no
    H19A C19 H19B . . . 108.538 no
    O2 C20 H20A . . . 108.474 no
    O2 C20 H20B . . . 108.478 no
    C21 C20 H20A . . . 108.465 no
    C21 C20 H20B . . . 108.478 no
    H20A C20 H20B . . . 107.499 no
    O3 C21 H21A . . . 109.410 no
    O3 C21 H21B . . . 109.415 no
    C20 C21 H21A . . . 109.416 no
    C20 C21 H21B . . . 109.416 no
    H21A C21 H21B . . . 108.037 no
    O3 C22 H22A . . . 109.885 no
    O3 C22 H22B . . . 109.885 no
    C23 C22 H22A . . . 109.877 no
    C23 C22 H22B . . . 109.879 no
    H22A C22 H22B . . . 108.297 no
    O4 C23 H23A . . . 109.006 no
    O4 C23 H23B . . . 109.008 no
    C22 C23 H23A . . . 109.009 no
    C22 C23 H23B . . . 109.015 no
    H23A C23 H23B . . . 107.796 no
    O4 C24 H24A . . . 110.387 no
    O4 C24 H24B . . . 110.388 no
    C25 C24 H24A . . . 110.389 no
    C25 C24 H24B . . . 110.393 no
    H24A C24 H24B . . . 108.597 no
    N4 C25 H25A . . . 108.460 no
    N4 C25 H25B . . . 108.456 no
    C24 C25 H25A . . . 108.463 no
    C24 C25 H25B . . . 108.461 no
    H25A C25 H25B . . . 107.486 no
    N5 C26 H26 . . . 118.708 no
    C27 C26 H26 . . . 118.704 no
    C26 C27 H27 . . . 120.236 no
    C28 C27 H27 . . . 120.239 no
    C27 C28 H28 . . . 120.568 no
    C29 C28 H28 . . . 120.559 no
    C28 C29 H29 . . . 120.888 no
    C30 C29 H29 . . . 120.881 no
    C31 C32 H32 . . . 120.008 no
    C33 C32 H32 . . . 120.011 no
    C33 C34 H34 . . . 119.888 no
    C35 C34 H34 . . . 119.902 no
    C36 C37 H37 . . . 120.610 no
    C38 C37 H37 . . . 120.594 no
    C37 C38 H38 . . . 119.558 no
    C39 C38 H38 . . . 119.575 no
    C38 C39 H39 . . . 119.913 no
    C40 C39 H39 . . . 119.926 no
    N7 C40 H40 . . . 119.898 no
    C39 C40 H40 . . . 119.886 no
    N8 C41 H41A . . . 109.396 no
    N8 C41 H41B . . . 109.392 no
    C42 C41 H41A . . . 109.398 no
    C42 C41 H41B . . . 109.394 no
    H41A C41 H41B . . . 108.007 no
    O8 C42 H42A . . . 109.132 no
    O8 C42 H42B . . . 109.132 no
    C41 C42 H42A . . . 109.128 no
    C41 C42 H42B . . . 109.134 no
    H42A C42 H42B . . . 107.861 no
    O8 C43 H43A . . . 108.294 no
    O8 C43 H43B . . . 108.291 no
    C44 C43 H43A . . . 108.307 no
    C44 C43 H43B . . . 108.303 no
    H43A C43 H43B . . . 107.409 no
    O7 C44 H44A . . . 109.754 no
    O7 C44 H44B . . . 109.758 no
    C43 C44 H44A . . . 109.758 no
    C43 C44 H44B . . . 109.758 no
    H44A C44 H44B . . . 108.224 no
    O7 C45 H45A . . . 109.466 no
    O7 C45 H45B . . . 109.463 no
    C46 C45 H45A . . . 109.470 no
    C46 C45 H45B . . . 109.471 no
    H45A C45 H45B . . . 108.057 no
    O6 C46 H46A . . . 109.215 no
    O6 C46 H46B . . . 109.219 no
    C45 C46 H46A . . . 109.216 no
    C45 C46 H46B . . . 109.217 no
    H46A C46 H46B . . . 107.910 no
    O6 C47 H47A . . . 109.862 no
    O6 C47 H47B . . . 109.865 no
    C48 C47 H47A . . . 109.870 no
    C48 C47 H47B . . . 109.868 no
    H47A C47 H47B . . . 108.282 no
    O5 C48 H48A . . . 110.013 no
    O5 C48 H48B . . . 110.017 no
    C47 C48 H48A . . . 110.013 no
    C47 C48 H48B . . . 110.016 no
    H48A C48 H48B . . . 108.374 no
    O5 C49 H49A . . . 109.631 no
    O5 C49 H49B . . . 109.634 no
    C50 C49 H49A . . . 109.629 no
    C50 C49 H49B . . . 109.629 no
    H49A C49 H49B . . . 108.155 no
    N8 C50 H50A . . . 108.683 no
    N8 C50 H50B . . . 108.676 no
    C49 C50 H50A . . . 108.681 no
    C49 C50 H50B . . . 108.680 no
    H50A C50 H50B . . . 107.616 no
    O21 C51 H51A . . . 109.476 no
    O21 C51 H51B . . . 109.467 no
    O21 C51 H51C . . . 109.476 no
    H51A C51 H51B . . . 109.467 no
    H51A C51 H51C . . . 109.471 no
    H51B C51 H51C . . . 109.469 no
loop_
    _geom_torsion_atom_site_label_1
    _geom_torsion_atom_site_label_2
    _geom_torsion_atom_site_label_3
    _geom_torsion_atom_site_label_4
    _geom_torsion_site_symmetry_1
    _geom_torsion_site_symmetry_2
    _geom_torsion_site_symmetry_3
    _geom_torsion_site_symmetry_4
    _geom_torsion
    _geom_torsion_publ_flag
    N1 Co1 N2 C6 . . . . -1.5(7) no
    N1 Co1 N2 C10 . . . . 179.7(8) no
    N2 Co1 N1 C1 . . . . -178.0(8) no
    N2 Co1 N1 C5 . . . . 3.0(6) no
    N1 Co1 N5 C26 . . . . -80.1(8) no
    N1 Co1 N5 C30 . . . . 96.2(6) no
    N5 Co1 N1 C1 . . . . -79.1(8) no
    N5 Co1 N1 C5 . . . . 101.9(6) no
    N1 Co1 N6 C31 . . . . -90.3(8) no
    N1 Co1 N6 C35 . . . . 92.1(8) no
    N6 Co1 N1 C1 . . . . 3.5(9) no
    N6 Co1 N1 C5 . . . . -175.5(6) no
    N1 Co1 N7 C36 . . . . -98.9(6) no
    N1 Co1 N7 C40 . . . . 78.2(8) no
    N7 Co1 N1 C1 . . . . 86.2(8) no
    N7 Co1 N1 C5 . . . . -92.9(6) no
    N2 Co1 N3 C11 . . . . -0.3(6) no
    N2 Co1 N3 C15 . . . . -179.8(9) no
    N3 Co1 N2 C6 . . . . 178.5(8) no
    N3 Co1 N2 C10 . . . . -0.3(7) no
    N2 Co1 N5 C26 . . . . 2.8(9) no
    N2 Co1 N5 C30 . . . . 179.1(6) no
    N5 Co1 N2 C6 . . . . -91.6(7) no
    N5 Co1 N2 C10 . . . . 89.7(8) no
    N2 Co1 N7 C36 . . . . 178.3(6) no
    N2 Co1 N7 C40 . . . . -4.6(8) no
    N7 Co1 N2 C6 . . . . 88.2(7) no
    N7 Co1 N2 C10 . . . . -90.6(7) no
    N3 Co1 N5 C26 . . . . 84.6(8) no
    N3 Co1 N5 C30 . . . . -99.2(6) no
    N5 Co1 N3 C11 . . . . -99.2(7) no
    N5 Co1 N3 C15 . . . . 81.3(8) no
    N3 Co1 N6 C31 . . . . 90.1(8) no
    N3 Co1 N6 C35 . . . . -87.6(7) no
    N6 Co1 N3 C11 . . . . 178.2(6) no
    N6 Co1 N3 C15 . . . . -1.3(9) no
    N3 Co1 N7 C36 . . . . 96.6(6) no
    N3 Co1 N7 C40 . . . . -86.4(8) no
    N7 Co1 N3 C11 . . . . 95.5(6) no
    N7 Co1 N3 C15 . . . . -84.1(8) no
    N5 Co1 N6 C31 . . . . -0.2(7) no
    N5 Co1 N6 C35 . . . . -177.9(8) no
    N6 Co1 N5 C26 . . . . -178.1(9) no
    N6 Co1 N5 C30 . . . . -1.8(6) no
    N6 Co1 N7 C36 . . . . -0.8(6) no
    N6 Co1 N7 C40 . . . . 176.2(8) no
    N7 Co1 N6 C31 . . . . -179.7(8) no
    N7 Co1 N6 C35 . . . . 2.6(7) no
    C17 O1 C18 C19 . . . . 55.3(12) no
    C18 O1 C17 C16 . . . . 164.1(8) no
    C19 O2 C20 C21 . . . . 66.0(14) no
    C20 O2 C19 C18 . . . . 174.2(9) no
    C21 O3 C22 C23 . . . . -175.3(8) no
    C22 O3 C21 C20 . . . . -167.2(8) no
    C23 O4 C24 C25 . . . . 176.6(9) no
    C24 O4 C23 C22 . . . . -74.7(12) no
    C48 O5 C49 C50 . . . . 153.2(9) no
    C49 O5 C48 C47 . . . . 177.9(8) no
    C46 O6 C47 C48 . . . . -177.6(9) no
    C47 O6 C46 C45 . . . . 178.5(9) no
    C44 O7 C45 C46 . . . . 101.9(11) no
    C45 O7 C44 C43 . . . . -168.2(9) no
    C42 O8 C43 C44 . . . . 57.6(13) no
    C43 O8 C42 C41 . . . . 91.5(12) no
    Co1 N1 C1 C2 . . . . -177.5(7) no
    Co1 N1 C5 C4 . . . . 176.8(7) no
    Co1 N1 C5 C6 . . . . -3.7(11) no
    C1 N1 C5 C4 . . . . -2.3(16) no
    C1 N1 C5 C6 . . . . 177.2(9) no
    C5 N1 C1 C2 . . . . 1.5(16) no
    Co1 N2 C6 C5 . . . . -0.1(12) no
    Co1 N2 C6 C7 . . . . -177.8(7) no
    Co1 N2 C10 C9 . . . . 177.3(7) no
    Co1 N2 C10 C11 . . . . 0.7(13) no
    C6 N2 C10 C9 . . . . -1.5(17) no
    C6 N2 C10 C11 . . . . -178.0(9) no
    C10 N2 C6 C5 . . . . 178.7(9) no
    C10 N2 C6 C7 . . . . 0.9(17) no
    Co1 N3 C11 C10 . . . . 0.7(12) no
    Co1 N3 C11 C12 . . . . 179.5(7) no
    Co1 N3 C15 C14 . . . . -179.2(7) no
    C11 N3 C15 C14 . . . . 1.3(18) no
    C15 N3 C11 C10 . . . . -179.7(10) no
    C15 N3 C11 C12 . . . . -0.9(17) no
    C8 N4 C16 C17 . . . . 91.8(11) no
    C16 N4 C8 C7 . . . . 6.8(17) no
    C16 N4 C8 C9 . . . . -177.1(9) no
    C8 N4 C25 C24 . . . . -68.2(14) no
    C25 N4 C8 C7 . . . . 177.3(10) no
    C25 N4 C8 C9 . . . . -6.7(16) no
    C16 N4 C25 C24 . . . . 102.8(10) no
    C25 N4 C16 C17 . . . . -79.3(12) no
    Co1 N5 C26 C27 . . . . 175.0(7) no
    Co1 N5 C30 C29 . . . . -176.7(7) no
    Co1 N5 C30 C31 . . . . 3.3(11) no
    C26 N5 C30 C29 . . . . -0.1(16) no
    C26 N5 C30 C31 . . . . 179.9(9) no
    C30 N5 C26 C27 . . . . -1.1(17) no
    Co1 N6 C31 C30 . . . . 1.9(13) no
    Co1 N6 C31 C32 . . . . -178.2(7) no
    Co1 N6 C35 C34 . . . . 177.2(7) no
    Co1 N6 C35 C36 . . . . -3.7(13) no
    C31 N6 C35 C34 . . . . -0.5(17) no
    C31 N6 C35 C36 . . . . 178.6(10) no
    C35 N6 C31 C30 . . . . 179.6(9) no
    C35 N6 C31 C32 . . . . -0.5(18) no
    Co1 N7 C36 C35 . . . . -1.0(12) no
    Co1 N7 C36 C37 . . . . 179.2(7) no
    Co1 N7 C40 C39 . . . . -179.8(7) no
    C36 N7 C40 C39 . . . . -2.9(16) no
    C40 N7 C36 C35 . . . . -178.2(9) no
    C40 N7 C36 C37 . . . . 1.9(16) no
    C33 N8 C41 C42 . . . . -86.0(13) no
    C41 N8 C33 C32 . . . . -172.5(10) no
    C41 N8 C33 C34 . . . . 6.7(17) no
    C33 N8 C50 C49 . . . . 63.4(14) no
    C50 N8 C33 C32 . . . . 13.5(17) no
    C50 N8 C33 C34 . . . . -167.3(10) no
    C41 N8 C50 C49 . . . . -110.7(11) no
    C50 N8 C41 C42 . . . . 88.1(12) no
    N1 C1 C2 C3 . . . . 2.2(18) no
    C1 C2 C3 C4 . . . . -5.1(19) no
    C2 C3 C4 C5 . . . . 4.4(19) no
    C3 C4 C5 N1 . . . . -0.6(18) no
    C3 C4 C5 C6 . . . . -180.0(11) no
    N1 C5 C6 N2 . . . . 2.5(13) no
    N1 C5 C6 C7 . . . . -180.0(10) no
    C4 C5 C6 N2 . . . . -178.1(11) no
    C4 C5 C6 C7 . . . . -0.6(19) no
    N2 C6 C7 C8 . . . . -1.5(17) no
    C5 C6 C7 C8 . . . . -178.9(10) no
    C6 C7 C8 N4 . . . . 178.6(10) no
    C6 C7 C8 C9 . . . . 2.6(17) no
    N4 C8 C9 C10 . . . . -179.2(9) no
    C7 C8 C9 C10 . . . . -3.1(16) no
    C8 C9 C10 N2 . . . . 2.6(17) no
    C8 C9 C10 C11 . . . . 178.5(10) no
    N2 C10 C11 N3 . . . . -0.9(14) no
    N2 C10 C11 C12 . . . . -179.6(10) no
    C9 C10 C11 N3 . . . . -177.2(11) no
    C9 C10 C11 C12 . . . . 4(2) no
    N3 C11 C12 C13 . . . . 0.7(18) no
    C10 C11 C12 C13 . . . . 179.3(10) no
    C11 C12 C13 C14 . . . . -0.8(17) no
    C12 C13 C14 C15 . . . . 1.1(18) no
    C13 C14 C15 N3 . . . . -1.4(19) no
    N4 C16 C17 O1 . . . . 170.5(8) no
    O1 C18 C19 O2 . . . . 55.2(13) no
    O2 C20 C21 O3 . . . . 60.1(15) no
    O3 C22 C23 O4 . . . . -53.7(12) no
    O4 C24 C25 N4 . . . . -142.6(9) no
    N5 C26 C27 C28 . . . . 1.0(18) no
    C26 C27 C28 C29 . . . . 0.4(18) no
    C27 C28 C29 C30 . . . . -1.5(18) no
    C28 C29 C30 N5 . . . . 1.4(17) no
    C28 C29 C30 C31 . . . . -178.6(10) no
    N5 C30 C31 N6 . . . . -3.3(14) no
    N5 C30 C31 C32 . . . . 176.8(10) no
    C29 C30 C31 N6 . . . . 176.7(10) no
    C29 C30 C31 C32 . . . . -3(2) no
    N6 C31 C32 C33 . . . . 0.4(18) no
    C30 C31 C32 C33 . . . . -179.8(10) no
    C31 C32 C33 N8 . . . . -179.9(11) no
    C31 C32 C33 C34 . . . . 0.8(17) no
    N8 C33 C34 C35 . . . . 178.9(10) no
    C32 C33 C34 C35 . . . . -1.8(17) no
    C33 C34 C35 N6 . . . . 1.7(18) no
    C33 C34 C35 C36 . . . . -177.3(10) no
    N6 C35 C36 N7 . . . . 2.8(14) no
    N6 C35 C36 C37 . . . . -177.3(10) no
    C34 C35 C36 N7 . . . . -178.1(11) no
    C34 C35 C36 C37 . . . . 2(2) no
    N7 C36 C37 C38 . . . . -0.7(17) no
    C35 C36 C37 C38 . . . . 179.4(10) no
    C36 C37 C38 C39 . . . . 1(2) no
    C37 C38 C39 C40 . . . . -2(2) no
    C38 C39 C40 N7 . . . . 3(2) no
    N8 C41 C42 O8 . . . . 167.0(9) no
    O8 C43 C44 O7 . . . . 55.0(14) no
    O7 C45 C46 O6 . . . . -72.7(13) no
    O6 C47 C48 O5 . . . . 63.1(13) no
    O5 C49 C50 N8 . . . . 50.2(12) no
loop_
    _geom_hbond_atom_site_label_D
    _geom_hbond_atom_site_label_H
    _geom_hbond_atom_site_label_A
    _geom_hbond_site_symmetry_A
    _geom_hbond_distance_DH
    _geom_hbond_distance_HA
    _geom_hbond_distance_DA
    _geom_hbond_angle_DHA
    _geom_hbond_publ_flag
    O21 H21 O8 . 0.82 1.987 2.802(15) 173 yes
    O22 H5 O9 . 0.86(13) 2.11(14) 2.960(19) 172(15) yes
    O22 H6 O5 . 0.86(12) 2.17(11) 2.934(13) 148(14) yes
    C4 H4 O18 . 0.93 2.56 3.299(16) 137 y
    C15 H15 O11 1_655 0.93 2.54 3.35(2) 145 y
    C16 H16B O6 1_546 0.97 2.58 3.491(15) 157 y
    C20 H20B O10 1_546 0.97 2.54 3.50(2) 170 y
    C22 H22A O13 1_545 0.97 2.41 3.365(17) 168 y
    C25 H25A O6 1_546 0.97 2.59 3.517(14) 160 y
    C25 H25B O20 1_655 0.97 2.49 3.331(15) 145 y
    C26 H26 O16 1_545 0.93 2.54 3.400(17) 155 y
    C27 H27 O14 1_545 0.93 2.45 3.249(16) 143 y
    C28 H28 O22 1_545 0.93 2.47 3.290(17) 147 y
    C29 H29 O7 1_545 0.93 2.51 3.437(14) 175 y
    C37 H37 O21 . 0.93 2.35 3.276(16) 177 y
    C44 H44A O20 1_664 0.97 2.49 3.297(17) 141 y
    C3 H3 Cg1 1_455 0.93 2.70 3.540(15) 151 y
    C40 H40 Cg2 . 0.93 2.97 3.713(12) 138 y
