# Supplementary material for: Crystal structure of bis­[4′-(1,4,7,10-tetra­oxa-13- aza­cyclo­penta­decan-13-yl)-2,2′:6′,2′′-terpyridine]­cobalt(III) tris­(perchlorate) methanol monosolvate monohydrate
Source: Acta Crystallogr E Crystallogr Commun. 2015 Jul 31;71(Pt 8):997–9. doi: 10.1107/S2056989015014164 (PMC4571376; doi:10.1107/S2056989015014164)
Supplement: Supplementary file 2 [file e-71-00997-Isup2.hkl]

#
# h,k,l, Fc-squared, Fo-squared, sigma(Fo-squared), status flag
#
data_I
_shelx_title ' 120209hymCo-100K'
_shelx_refln_list_code          4
_shelx_F_calc_maximum      186.53
_exptl_crystal_F_000       682.00
_reflns_d_resolution_high  0.7701

loop_
 _space_group_symop_operation_xyz
 'x, y, z'

_cell_length_a     8.8080
_cell_length_b     9.5032
_cell_length_c    16.9321
_cell_angle_alpha  84.236
_cell_angle_beta   81.674
_cell_angle_gamma  85.652

_shelx_F_squared_multiplier     1.000

loop_
 _refln_index_h
 _refln_index_k
 _refln_index_l
 _refln_F_squared_calc
 _refln_F_squared_meas
 _refln_F_squared_sigma
 _refln_observed_status
  -1  -4 -21         26.91        -25.25        30.89 o
   0  -4 -21         88.42        191.55        46.79 o
  -1  -3 -21         43.80         29.65        33.34 o
   0  -3 -21         59.41         95.94        34.30 o
   1  -3 -21         46.44         52.86        35.70 o
  -1  -2 -21         10.18         15.29        28.32 o
   0  -2 -21        117.00         31.88        34.07 o
   1  -2 -21         42.52        -39.69        39.69 o
   0  -1 -21         24.83        -15.89        30.32 o
   1  -1 -21         78.33         96.04        35.08 o
   0   0 -21         41.88         85.03        40.26 o
   1   0 -21          1.14        -30.59        30.59 o
   0   1 -21         11.04         25.63        25.22 o
   1   1 -21         52.18         42.28        33.40 o
  -1  -6 -20         33.00         12.23        24.56 o
  -1  -5 -20        141.83        187.62        36.10 o
   0  -5 -20         60.76         64.74        34.14 o
   1  -5 -20          2.12         -1.12        35.84 o
  -1  -4 -20         44.57         53.42        24.87 o
   0  -4 -20         89.32         32.52        32.31 o
   1  -4 -20          2.00          5.02        28.83 o
   2  -4 -20         13.64         -1.35        40.61 o
  -2  -3 -20         55.74         31.10        29.42 o
  -1  -3 -20          9.33         34.13        22.08 o
   0  -3 -20          6.88         38.30        36.39 o
   1  -3 -20         19.05        114.00        35.10 o
   2  -3 -20         37.90         31.85        38.04 o
  -2  -2 -20          5.53         18.26        19.71 o
  -1  -2 -20          4.15        -11.34        26.71 o
   0  -2 -20        174.82        123.24        35.67 o
   1  -2 -20        111.95         87.84        46.45 o
   2  -2 -20         28.28         27.13        48.74 o
   3  -2 -20         60.74         66.72        48.85 o
  -1  -1 -20        127.98         23.08        24.33 o
   0  -1 -20        128.73        126.75        43.84 o
   1  -1 -20         66.48         46.66        34.99 o
   2  -1 -20         77.47         15.65        40.47 o
   3  -1 -20         12.80         76.29        46.99 o
  -1   0 -20         30.72         17.42        24.03 o
   0   0 -20         93.80         11.23        34.59 o
   1   0 -20         60.17          8.54        32.75 o
   2   0 -20         12.24         95.37        47.39 o
   3   0 -20         59.26        -32.89        59.96 o
  -1   1 -20         47.81         16.85        25.56 o
   0   1 -20        153.79         48.07        45.05 o
   1   1 -20         80.42         17.74        43.93 o
   2   1 -20         21.21         73.53        39.70 o
   0   2 -20         98.67        105.79        42.29 o
   1   2 -20         12.68          7.75        16.22 o
   2   2 -20         17.24         13.94        25.92 o
   0   3 -20          4.08         15.72        20.40 o
   1   3 -20         11.27         39.34        40.33 o
  -1  -6 -19         38.89         89.54        25.52 o
   0  -6 -19         10.63         37.17        33.06 o
   1  -6 -19         53.31         48.35        51.76 o
  -1  -5 -19        142.11        164.99        35.73 o
   0  -5 -19         34.31         53.85        36.10 o
   1  -5 -19         41.66          6.44        28.68 o
   2  -5 -19         34.10         21.33        36.17 o
  -1  -4 -19        136.20        104.67        43.26 o
   0  -4 -19         34.94          0.84        25.03 o
   1  -4 -19         33.97         60.98        34.70 o
   2  -4 -19          6.62          4.72        32.20 o
   3  -4 -19         21.35         40.73        42.74 o
  -2  -3 -19         41.89         26.43        20.21 o
  -1  -3 -19         79.29         66.93        34.13 o
   0  -3 -19         46.50          6.83        27.37 o
   1  -3 -19         49.43         54.87        31.58 o
   2  -3 -19         82.30         42.62        50.65 o
   3  -3 -19         58.87         67.66        45.84 o
  -2  -2 -19         71.28         40.11        20.69 o
  -1  -2 -19         21.85         12.51        25.44 o
   0  -2 -19          3.08         10.88        22.65 o
   1  -2 -19        148.28        111.03        51.57 o
   2  -2 -19         53.84         22.43        34.72 o
   3  -2 -19         35.89         -1.86        47.36 o
   4  -2 -19         16.73         -5.51        41.75 o
  -2  -1 -19         29.11         58.12        22.26 o
  -1  -1 -19        245.57        101.28        29.24 o
   0  -1 -19         17.12         30.55        31.24 o
   1  -1 -19         24.53         26.16        30.15 o
   2  -1 -19         64.36         27.31        34.95 o
   3  -1 -19        113.69        129.44        50.51 o
   4  -1 -19         39.89         79.24        69.92 o
  -2   0 -19         34.92         14.90        16.91 o
  -1   0 -19         86.37         44.41        21.08 o
   0   0 -19         57.35         44.89        36.30 o
   1   0 -19          7.67         -9.62        25.46 o
   2   0 -19        128.02         97.42        58.13 o
   3   0 -19        107.63        160.41        65.86 o
   4   0 -19         47.15         -1.02        40.14 o
  -1   1 -19         80.08         48.69        29.14 o
   0   1 -19         59.45          8.14        33.24 o
   1   1 -19         80.30        120.67        38.91 o
   2   1 -19         97.18         88.74        26.24 o
   3   1 -19         18.70         41.12        24.73 o
   4   1 -19         11.17          3.87        21.71 o
  -1   2 -19         86.47         16.79        25.40 o
   0   2 -19        213.60        184.92        82.03 o
   1   2 -19         24.90        -24.44        27.45 o
   2   2 -19         21.21          1.50        21.27 o
   3   2 -19         11.63         66.77        25.57 o
  -1   3 -19         33.13         58.73        26.51 o
   0   3 -19         68.83         -0.53        19.76 o
   1   3 -19         14.96          8.72        28.26 o
   2   3 -19         41.71          7.35        42.98 o
   3   3 -19          8.19         -2.58        35.68 o
  -2   4 -19         29.83         37.68        30.66 o
  -1   4 -19         28.14          1.80        34.83 o
   0   4 -19         96.48          0.30        39.56 o
   1   4 -19         51.36         -0.99        33.82 o
   2   4 -19        108.34         40.84        43.59 o
  -1   5 -19         19.15         24.64        41.75 o
   0  -7 -18        127.54        310.24        64.49 o
   1  -7 -18         12.29         41.50        52.79 o
  -1  -6 -18         40.88         68.44        37.25 o
   0  -6 -18         72.77        133.84        45.62 o
   1  -6 -18          2.21         20.52        33.36 o
   2  -6 -18         15.62         -4.09        31.61 o
  -1  -5 -18         27.99         31.08        34.16 o
   0  -5 -18         86.94         44.69        31.71 o
   1  -5 -18         61.90         77.84        36.86 o
   2  -5 -18          9.56        101.02        41.77 o
   3  -5 -18         25.68        143.09        67.39 o
  -2  -4 -18         62.55         65.39        22.45 o
  -1  -4 -18          5.80         -3.13        19.93 o
   0  -4 -18        126.06         65.59        31.89 o
   1  -4 -18         46.81        106.56        43.46 o
   2  -4 -18         39.47         89.91        56.78 o
   3  -4 -18          7.88         31.55        40.25 o
   4  -4 -18         21.63        114.34        55.86 o
  -2  -3 -18         70.01         85.59        27.14 o
  -1  -3 -18         52.14         65.07        32.59 o
   0  -3 -18         53.44          7.73        32.51 o
   1  -3 -18         35.67         45.17        31.79 o
   2  -3 -18         55.35         95.41        34.14 o
   3  -3 -18         22.03        -62.21        62.21 o
   4  -3 -18         52.50          9.72        55.48 o
  -2  -2 -18        235.41        150.08        36.69 o
  -1  -2 -18          7.65         16.10        19.10 o
   0  -2 -18         66.47          9.48        34.15 o
   1  -2 -18        235.02        140.23        47.94 o
   2  -2 -18         93.71        111.47        38.23 o
   3  -2 -18         37.40        -11.33        37.12 o
   4  -2 -18         54.86        142.18        60.00 o
  -2  -1 -18         41.91         15.74        19.21 o
  -1  -1 -18         18.38         25.88        26.35 o
   0  -1 -18          2.00         28.37        29.32 o
   1  -1 -18        124.50         57.11        35.14 o
   2  -1 -18         57.05         61.15        35.27 o
   3  -1 -18          0.82         28.54        39.58 o
   4  -1 -18          5.50         44.53        63.39 o
   5  -1 -18         70.44        103.74        64.85 o
  -1   0 -18         66.51         29.49        27.33 o
   0   0 -18         35.01         19.65        22.88 o
   1   0 -18        319.35        124.04        53.14 o
   2   0 -18         66.88         24.97        51.40 o
   3   0 -18         31.63         57.07        56.51 o
   4   0 -18         71.80         45.70        12.57 o
  -2   1 -18        159.55         41.05        17.48 o
  -1   1 -18        256.61         98.62        35.37 o
   0   1 -18         16.52         37.63        25.00 o
   1   1 -18         26.39         33.14        18.09 o
   2   1 -18        145.65        130.20        75.95 o
   3   1 -18         90.41         91.00        24.48 o
   4   1 -18         14.34         42.46        29.77 o
  -2   2 -18        139.39         46.21        22.03 o
  -1   2 -18        104.15         19.17        26.34 o
   0   2 -18         37.08          2.57        22.46 o
   1   2 -18        182.53         43.70        33.12 o
   2   2 -18         37.82         19.61        20.78 o
   3   2 -18          0.40        -11.44        23.46 o
   4   2 -18         96.14        154.77        32.53 o
  -1   3 -18        471.66        619.28        78.73 o
   0   3 -18        102.93          5.73        38.09 o
   1   3 -18         95.04          2.81        43.31 o
   2   3 -18        134.00         88.61        39.37 o
   3   3 -18         23.97         30.93        30.01 o
   4   3 -18         57.11         52.40        32.47 o
  -2   4 -18        375.94        516.35        80.53 o
  -1   4 -18         85.03        103.07        44.43 o
   0   4 -18         97.56         90.86        40.45 o
   1   4 -18         75.10         37.35        37.89 o
   2   4 -18         95.62        132.61        43.80 o
   3   4 -18         70.38        134.32        51.29 o
  -3   5 -18          1.16        -30.49        30.49 o
  -2   5 -18         24.25         56.89        43.08 o
  -1   5 -18         80.65         99.24        46.83 o
   0   5 -18         59.57         44.81        39.13 o
   1   5 -18         45.29         43.04        37.72 o
   2   5 -18         57.14         50.20        41.99 o
  -1   6 -18         41.97         41.32        43.29 o
   1  -8 -17         14.30          9.73        52.00 o
   0  -7 -17         19.58         77.33        57.12 o
   1  -7 -17        116.56        303.52        60.52 o
   2  -7 -17        202.08        183.60        60.47 o
  -1  -6 -17         56.93        124.73        36.44 o
   0  -6 -17         95.54        247.11        44.52 o
   1  -6 -17          4.82         10.23        28.38 o
   2  -6 -17        119.69         29.13        36.12 o
   3  -6 -17         25.05         54.26        57.05 o
  -1  -5 -17        121.21        107.10        31.02 o
   0  -5 -17         27.76         39.19        27.30 o
   1  -5 -17         58.85         24.55        41.68 o
   2  -5 -17          5.27         72.52        37.64 o
   3  -5 -17          3.57         -1.75        32.23 o
   4  -5 -17         36.90         69.23        48.60 o
  -2  -4 -17         28.66         51.00        20.65 o
  -1  -4 -17         98.54        111.07        29.78 o
   0  -4 -17         73.15         87.10        41.73 o
   1  -4 -17         30.09         10.90        27.93 o
   2  -4 -17         28.54        -24.62        34.32 o
   3  -4 -17         65.88        120.85        49.13 o
   4  -4 -17         42.86         68.05        63.56 o
   5  -4 -17         18.53         12.71        46.11 o
  -2  -3 -17        228.56        208.57        36.46 o
  -1  -3 -17        133.74         84.81        36.80 o
   0  -3 -17        403.30        450.13        55.24 o
   1  -3 -17         81.99         56.91        33.12 o
   2  -3 -17        154.16        203.12        41.54 o
   3  -3 -17         54.84        164.35        52.86 o
   4  -3 -17         94.96         89.60        55.24 o
   5  -3 -17         10.77         29.72        49.93 o
  -2  -2 -17         10.48         25.51        16.34 o
  -1  -2 -17        119.95         85.13        34.75 o
   0  -2 -17        240.48        155.01        36.57 o
   1  -2 -17        234.74        192.19        46.48 o
   2  -2 -17         15.35          5.26        32.17 o
   3  -2 -17         19.19        -35.15        35.15 o
   4  -2 -17        147.10         87.39        51.28 o
   5  -2 -17         29.44         14.67        45.20 o
  -2  -1 -17        143.86         85.29        23.42 o
  -1  -1 -17        165.15         90.75        35.31 o
   0  -1 -17        177.75         95.60        47.17 o
   1  -1 -17         92.84         35.00        32.82 o
   2  -1 -17         85.46         40.00        44.61 o
   3  -1 -17         84.18         32.22        43.82 o
   4  -1 -17         60.59        120.81        47.18 o
   5  -1 -17         25.20         65.43        72.85 o
  -2   0 -17        225.65         91.22        22.35 o
  -1   0 -17        161.48         65.83        30.73 o
   0   0 -17         65.76          1.36        22.84 o
   1   0 -17        132.73         63.52        37.18 o
   2   0 -17        154.78         80.83        63.39 o
   3   0 -17         37.21         55.54        18.33 o
   4   0 -17         32.91         48.37        24.42 o
   5   0 -17        107.45         25.68        50.11 o
  -2   1 -17        168.31         70.46        21.27 o
  -1   1 -17         22.32         11.06        20.91 o
   0   1 -17        236.90        116.68        22.99 o
   1   1 -17        230.83        201.23       106.94 o
   2   1 -17         57.59          5.71        27.82 o
   3   1 -17        142.88        177.10        82.29 o
   4   1 -17        140.53        106.84        28.16 o
   5   1 -17         27.16         34.63        16.99 o
  -1   2 -17         52.46         16.82        15.57 o
   0   2 -17        147.33         27.01        20.79 o
   1   2 -17        334.12        435.96        52.97 o
   2   2 -17         94.12         76.98        39.49 o
   3   2 -17        150.13        276.70        40.19 o
   4   2 -17         71.83         64.77        27.46 o
   5   2 -17         39.72         67.78        24.03 o
  -2   3 -17         88.41         96.12        35.45 o
  -1   3 -17         68.42         61.72        34.37 o
   0   3 -17         19.40         13.31        30.74 o
   1   3 -17        124.15         70.48        33.97 o
   2   3 -17         11.67         25.84        24.37 o
   3   3 -17         56.93         36.26        47.01 o
   4   3 -17         23.63          8.33        25.06 o
   5   3 -17        119.47        240.58        50.13 o
  -3   4 -17         21.64         20.80        25.66 o
  -2   4 -17         97.99        129.24        46.71 o
  -1   4 -17         39.30         40.55        34.67 o
   0   4 -17         26.86         43.85        32.87 o
   1   4 -17        294.28        389.01        59.79 o
   2   4 -17         49.05         42.74        45.50 o
   3   4 -17         61.57         19.42        33.58 o
   4   4 -17         48.23         16.07        32.61 o
  -3   5 -17        128.22        149.88        57.11 o
  -2   5 -17        131.55        163.11        50.61 o
  -1   5 -17        270.50        208.96        53.73 o
   0   5 -17         29.36         24.08        32.64 o
   1   5 -17        206.84        228.48        51.33 o
   2   5 -17         44.26        106.53        58.69 o
   3   5 -17         46.98         53.84        37.73 o
  -3   6 -17         70.91         82.99        65.89 o
  -2   6 -17        127.66        180.40        55.30 o
  -1   6 -17        198.40        225.47        57.10 o
   0   6 -17         22.51         33.83        39.20 o
   1   6 -17         53.86        129.21        46.66 o
   2   6 -17         41.19         49.36        41.90 o
   1  -8 -16         77.47        105.69        51.46 o
   2  -8 -16          9.25          9.05        37.68 o
   0  -7 -16          1.79          0.83        42.48 o
   1  -7 -16         61.10        134.13        44.88 o
   2  -7 -16         88.38        125.17        51.97 o
   3  -7 -16         20.31         10.56        36.72 o
  -1  -6 -16        110.61        146.11        37.50 o
   0  -6 -16         35.08         15.22        27.76 o
   1  -6 -16        202.00        315.57        51.63 o
   2  -6 -16         50.30         71.66        39.47 o
   3  -6 -16          4.92        -10.96        34.53 o
   4  -6 -16         10.92         43.09        43.87 o
  -1  -5 -16        166.35        242.07        33.38 o
   0  -5 -16         25.36         68.13        26.83 o
   1  -5 -16        186.54        135.69        39.33 o
   2  -5 -16        208.34        273.49        53.73 o
   3  -5 -16         34.70         28.82        37.63 o
   4  -5 -16         13.40         40.64        44.18 o
   5  -5 -16         41.88         24.73        45.56 o
  -2  -4 -16        225.64        261.41        32.87 o
  -1  -4 -16        132.59        157.57        32.72 o
   0  -4 -16          4.03         16.58        24.53 o
   1  -4 -16         79.52         92.90        32.31 o
   2  -4 -16         76.57         65.15        34.20 o
   3  -4 -16         17.64          6.97        33.24 o
   4  -4 -16         16.13         27.57        41.20 o
   5  -4 -16         38.34         34.98        49.07 o
  -2  -3 -16        102.41        213.14        28.92 o
  -1  -3 -16        100.11         55.44        25.67 o
   0  -3 -16          4.72        -14.48        27.96 o
   1  -3 -16        116.77        132.48        32.57 o
   2  -3 -16         53.16         61.95        35.60 o
   3  -3 -16         17.44        -10.00        32.09 o
   4  -3 -16         80.52         78.13        50.32 o
   5  -3 -16          3.85        -33.75        49.64 o
   6  -3 -16          6.59        -30.85        53.86 o
  -2  -2 -16        174.01        167.25        30.74 o
  -1  -2 -16        174.50         90.14        34.11 o
   0  -2 -16        188.37        119.61        34.11 o
   1  -2 -16        122.94         97.89        47.34 o
   2  -2 -16        167.88        147.19        49.22 o
   3  -2 -16         68.28         54.70        55.51 o
   4  -2 -16         32.67         34.49        42.03 o
   5  -2 -16         29.14         34.21        47.06 o
   6  -2 -16         23.54        -11.63        46.90 o
  -2  -1 -16        139.49        145.79        24.71 o
  -1  -1 -16         12.37         17.59        21.75 o
   0  -1 -16        354.50        244.28        42.22 o
   1  -1 -16         39.30         -5.15        27.03 o
   2  -1 -16         16.31        -37.02        37.02 o
   3  -1 -16         36.48        101.87        53.68 o
   4  -1 -16        134.94        108.61        49.05 o
   5  -1 -16         19.40        -49.54        50.04 o
   6  -1 -16         76.22          6.52        46.76 o
  -2   0 -16         90.80         52.07        17.71 o
  -1   0 -16        288.61        161.64        37.85 o
   0   0 -16         62.23         33.17        23.65 o
   1   0 -16         46.05         -9.88        24.47 o
   2   0 -16        181.84         -8.97        55.43 o
   3   0 -16        238.25        246.83       108.89 o
   4   0 -16         13.33         21.55        24.13 o
   5   0 -16        120.19         91.37        21.54 o
   6   0 -16        103.17        127.17        94.07 o
  -2   1 -16         40.79         36.54        15.18 o
  -1   1 -16         32.14        -21.78        21.78 o
   0   1 -16        108.55        146.16        78.56 o
   1   1 -16         29.54         -4.89        22.21 o
   2   1 -16         76.31         89.75        23.24 o
   3   1 -16        255.21        328.34       130.99 o
   4   1 -16         44.70         58.35        18.77 o
   5   1 -16         40.89         17.53        15.99 o
   6   1 -16         30.53         -4.81        41.68 o
  -2   2 -16        170.56         39.80        16.53 o
  -1   2 -16        404.65        486.90        62.84 o
   0   2 -16         66.30         76.28        30.89 o
   1   2 -16         64.59         56.12        27.75 o
   2   2 -16        213.42        273.27        39.74 o
   3   2 -16         52.11         49.25        27.78 o
   4   2 -16         83.12        101.59        35.51 o
   5   2 -16         19.95         15.80        26.81 o
   6   2 -16         58.99         48.11        31.29 o
  -2   3 -16        143.08        115.82        66.64 o
  -1   3 -16        213.01        196.89        43.64 o
   0   3 -16        689.08        808.91        72.86 o
   1   3 -16        106.80         67.68        33.41 o
   2   3 -16         29.32         44.46        27.07 o
   3   3 -16        281.77        380.88        49.49 o
   4   3 -16        162.73        124.66        46.71 o
   5   3 -16         69.14         88.67        41.24 o
  -3   4 -16         22.89         12.36        23.65 o
  -2   4 -16        150.90        162.60        48.30 o
  -1   4 -16        254.41        257.56        68.97 o
   0   4 -16         60.57         80.82        35.76 o
   1   4 -16         73.32         61.68        33.19 o
   2   4 -16          5.11          9.27        28.94 o
   3   4 -16        172.04        154.07        54.07 o
   4   4 -16         51.29         38.17        33.80 o
   5   4 -16         41.27         72.55        50.55 o
  -3   5 -16         79.53        126.35        55.90 o
  -2   5 -16        113.85        127.50        48.42 o
  -1   5 -16         37.45         28.49        31.84 o
   0   5 -16        289.20        355.39        77.66 o
   1   5 -16         55.59        107.23        38.54 o
   2   5 -16         43.96         19.16        33.29 o
   3   5 -16        108.66        174.79        47.02 o
   4   5 -16         10.66         12.76        44.69 o
  -4   6 -16         69.52         84.19        41.22 o
  -3   6 -16         89.24        122.33        50.79 o
  -2   6 -16        107.24        141.09        49.92 o
  -1   6 -16        129.67         87.72        43.98 o
   0   6 -16         26.31         25.71        37.18 o
   1   6 -16        236.71        342.02        58.84 o
   2   6 -16         62.58         53.50        49.48 o
   3   6 -16         28.48         30.61        38.29 o
  -3   7 -16        208.27        113.15        57.38 o
  -2   7 -16          5.52        -42.89        43.26 o
  -1   7 -16        117.49         77.00        46.35 o
   0   7 -16         34.41         58.00        40.59 o
   1   7 -16         16.50         -4.77        39.16 o
   1  -8 -15        200.25        296.93        88.92 o
   2  -8 -15         23.26         19.51        38.83 o
   3  -8 -15          5.62         32.75        47.21 o
   0  -7 -15        138.31        248.62        45.28 o
   1  -7 -15         91.02        120.69        43.17 o
   2  -7 -15         42.02         74.99        43.75 o
   3  -7 -15         38.69         19.61        37.73 o
   4  -7 -15          7.54        -21.39        56.78 o
  -1  -6 -15         76.99         89.74        32.44 o
   0  -6 -15         68.88         89.03        29.25 o
   1  -6 -15        156.00        169.17        34.54 o
   2  -6 -15        125.75        133.37        44.75 o
   3  -6 -15         67.52         45.11        40.32 o
   4  -6 -15         13.70         -1.98        34.03 o
   5  -6 -15         10.56         18.02        42.73 o
  -1  -5 -15         49.63         69.94        23.33 o
   0  -5 -15         54.92         53.15        27.65 o
   1  -5 -15        162.48        286.75        39.35 o
   2  -5 -15         20.09          1.91        28.40 o
   3  -5 -15        164.87        169.33        51.83 o
   4  -5 -15         36.08         28.01        40.89 o
   5  -5 -15         36.76         16.91        42.52 o
  -2  -4 -15        228.61        249.92        29.36 o
  -1  -4 -15         40.24         56.65        22.46 o
   0  -4 -15         21.70         30.71        25.87 o
   1  -4 -15        214.33        156.35        41.84 o
   2  -4 -15         16.97          6.95        28.41 o
   3  -4 -15         40.51         84.65        41.90 o
   4  -4 -15         10.46        -21.32        40.04 o
   5  -4 -15         17.77         42.39        48.46 o
   6  -4 -15          8.16         -0.94        42.02 o
  -2  -3 -15         36.93         22.58        22.17 o
  -1  -3 -15         49.41         62.80        22.22 o
   0  -3 -15         13.23          5.71        22.17 o
   1  -3 -15        163.43        155.68        37.28 o
   2  -3 -15         54.12         58.71        35.21 o
   3  -3 -15        140.81        130.01        43.62 o
   4  -3 -15         83.65         40.44        43.73 o
   5  -3 -15         87.44        145.69        61.63 o
   6  -3 -15          0.33        -16.67        48.37 o
  -2  -2 -15        152.40        130.42        27.37 o
  -1  -2 -15        633.43        679.91        48.56 o
   0  -2 -15        243.16        188.80        33.03 o
   1  -2 -15        150.53         82.69        34.36 o
   2  -2 -15         30.59         -4.76        31.73 o
   3  -2 -15         38.21         45.90        36.95 o
   4  -2 -15         10.62        -33.71        33.88 o
   5  -2 -15        115.80        122.73        59.49 o
   6  -2 -15         58.46        192.15        73.51 o
  -2  -1 -15        398.57        284.79        30.45 o
  -1  -1 -15         43.68         31.05        17.36 o
   0  -1 -15        174.41        113.20        31.32 o
   1  -1 -15        251.19        190.00        48.86 o
   2  -1 -15        175.21        127.36        46.12 o
   3  -1 -15         94.92         38.53        39.80 o
   4  -1 -15         41.26         28.31        38.77 o
   5  -1 -15         58.32         24.15        10.61 o
   6  -1 -15         38.98         90.03        60.53 o
   7  -1 -15          1.17         66.23        61.65 o
  -2   0 -15         18.72         33.01        14.23 o
  -1   0 -15        177.70        123.55        30.35 o
   0   0 -15        388.74        220.37        41.72 o
   1   0 -15        131.79        174.91        71.46 o
   2   0 -15        229.02        329.65       128.90 o
   3   0 -15         58.57         78.61        26.60 o
   4   0 -15         60.55         34.49        18.75 o
   5   0 -15         81.92         89.20        54.40 o
   6   0 -15         71.42        187.22        72.66 o
   7   0 -15         22.35        -69.09        69.09 o
  -2   1 -15        170.41         78.17        17.36 o
  -1   1 -15          9.94         11.68        11.13 o
   0   1 -15         11.61          5.36        14.19 o
   1   1 -15        585.51        701.00        55.49 o
   2   1 -15        485.06        628.04        62.90 o
   3   1 -15          0.06        -24.14        24.67 o
   4   1 -15        149.44        204.07        26.33 o
   5   1 -15         62.85         55.21        17.70 o
   6   1 -15        122.54        159.04        23.38 o
   7   1 -15          1.35        -67.83        67.83 o
  -2   2 -15        134.85         56.83        13.88 o
  -1   2 -15        679.66        866.96        74.65 o
   0   2 -15        614.25        651.53        61.88 o
   1   2 -15        211.76        189.62        34.58 o
   2   2 -15        192.39        256.93        35.54 o
   3   2 -15        198.23        183.50        33.25 o
   4   2 -15         85.44         96.04        34.33 o
   5   2 -15         98.98        136.70        34.13 o
   6   2 -15        131.06        169.08        39.22 o
  -2   3 -15        367.69        490.02        63.28 o
  -1   3 -15        172.22        194.90        42.35 o
   0   3 -15        224.33        223.85        40.00 o
   1   3 -15         39.80         69.19        29.66 o
   2   3 -15        320.17        419.13        47.36 o
   3   3 -15        206.41        220.56        37.68 o
   4   3 -15         15.59         27.02        25.45 o
   5   3 -15         35.66         30.70        26.08 o
   6   3 -15         60.40        103.54        30.46 o
  -3   4 -15         63.05         12.05        20.83 o
  -2   4 -15         31.80         12.02        31.02 o
  -1   4 -15         39.51         59.42        33.18 o
   0   4 -15        290.70        336.95        50.89 o
   1   4 -15         86.21         52.40        43.53 o
   2   4 -15        385.05        433.59        53.42 o
   3   4 -15         15.65         -2.18        25.71 o
   4   4 -15         25.94         41.05        30.63 o
   5   4 -15        118.26        126.57        42.46 o
   6   4 -15         53.98         31.44        32.86 o
  -4   5 -15         46.24        -25.67        29.52 o
  -3   5 -15         13.74         -4.12         7.57 o
  -2   5 -15         99.54        127.60        43.75 o
  -1   5 -15        151.46        179.73        60.75 o
   0   5 -15        241.90        223.37        47.14 o
   1   5 -15         23.73         33.21        38.98 o
   2   5 -15          6.50         17.17        30.28 o
   3   5 -15        126.29        132.75        39.32 o
   5   5 -15         36.93         34.99        39.48 o
  -4   6 -15        161.84        133.33        69.17 o
  -3   6 -15         46.68         10.65        45.57 o
  -2   6 -15        159.33        181.83        52.23 o
  -1   6 -15         65.58         33.72        38.49 o
   0   6 -15         97.18         82.06        42.52 o
   1   6 -15          8.00         19.55        31.50 o
   2   6 -15        148.57        129.16        47.81 o
   3   6 -15         19.23         13.93        33.14 o
   4   6 -15         34.19         17.51        35.87 o
  -4   7 -15        258.39        593.03        95.46 o
  -3   7 -15         48.37         24.47        47.31 o
  -2   7 -15          2.01         27.54        17.63 o
  -1   7 -15        108.35        137.91        48.87 o
   0   7 -15        206.29        245.97        56.88 o
   1   7 -15          1.06         -0.73        33.24 o
   2   7 -15          6.39         88.75        42.97 o
   3   7 -15         36.66         40.03        40.99 o
  -1   8 -15        221.20         88.64        94.34 o
   0   8 -15         77.84         84.00        48.09 o
   2  -9 -14         55.65         91.44        56.07 o
   1  -8 -14          4.00          7.96        34.00 o
   2  -8 -14        172.58        220.08        66.06 o
   3  -8 -14         23.18         19.48        43.28 o
   4  -8 -14         38.93         90.21        53.59 o
   0  -7 -14         56.71        105.37        34.44 o
   1  -7 -14          3.11         25.44        26.95 o
   2  -7 -14        235.71        477.37        72.83 o
   3  -7 -14         31.30         76.66        44.41 o
   4  -7 -14         42.04         31.44        43.24 o
   5  -7 -14          0.84          7.65        55.73 o
  -1  -6 -14        122.81        168.80        37.01 o
   0  -6 -14        600.98        812.33        59.23 o
   1  -6 -14          5.62          1.05        26.95 o
   2  -6 -14         81.22        127.55        42.34 o
   3  -6 -14         13.89         36.02        37.17 o
   4  -6 -14         52.07         26.61        38.42 o
   5  -6 -14         51.33         14.33        40.08 o
  -1  -5 -14        246.80        315.02        35.66 o
   0  -5 -14        169.89        199.70        33.96 o
   1  -5 -14         87.01         92.46        31.77 o
   2  -5 -14         23.20         56.63        27.34 o
   3  -5 -14        149.18        156.34        49.16 o
   4  -5 -14         29.79         -6.20        36.06 o
   5  -5 -14         21.01        -21.90        42.79 o
   6  -5 -14         38.12         80.89        54.94 o
  -2  -4 -14        270.74        222.95        31.51 o
  -1  -4 -14        387.43        458.61        43.04 o
   0  -4 -14         89.11        117.53        30.06 o
   1  -4 -14         62.72         44.91        29.88 o
   2  -4 -14        153.29        108.34        37.58 o
   3  -4 -14        525.27        588.51        76.54 o
   4  -4 -14        158.41        189.26        57.10 o
   5  -4 -14        122.75        173.42        61.11 o
   6  -4 -14         42.12        101.59        58.88 o
  -2  -3 -14         36.67         74.30        22.56 o
  -1  -3 -14        159.26        141.62        28.51 o
   0  -3 -14        397.47        426.40        43.99 o
   1  -3 -14        545.36        439.41        54.98 o
   2  -3 -14        538.95        524.01        66.20 o
   3  -3 -14        337.11        415.67        62.39 o
   4  -3 -14         85.28         70.20        46.65 o
   5  -3 -14         18.93        109.02        52.50 o
   6  -3 -14         56.30         31.08        47.86 o
   7  -3 -14         37.68        119.12        67.43 o
  -2  -2 -14        116.39         94.87        24.10 o
  -1  -2 -14        140.12        126.61        31.67 o
   0  -2 -14        562.89        554.69        49.41 o
   1  -2 -14        459.62        407.72        68.19 o
   2  -2 -14        348.26        281.14        70.41 o
   3  -2 -14          5.47        -13.98        31.21 o
   4  -2 -14         27.54         45.45        36.00 o
   5  -2 -14         79.38         51.27        48.18 o
   6  -2 -14         18.81         67.29        54.72 o
   7  -2 -14         44.34         80.35        64.85 o
  -2  -1 -14       1288.70        998.78        58.62 o
  -1  -1 -14        279.54        220.45        34.52 o
   0  -1 -14         29.34         48.97        28.92 o
   1  -1 -14        363.46        321.34        64.69 o
   2  -1 -14        355.14        350.68        56.90 o
   3  -1 -14         59.50         41.75        13.04 o
   4  -1 -14        107.03         79.39        16.26 o
   5  -1 -14         73.76         54.76        22.25 o
   6  -1 -14         74.26         92.12        79.20 o
   7  -1 -14         30.95         79.07        66.53 o
  -2   0 -14       1079.30        974.68        57.02 o
  -1   0 -14        288.18        157.37        23.58 o
   0   0 -14          4.71          6.61        17.70 o
   1   0 -14        371.39        578.73        57.92 o
   2   0 -14        135.26        192.85        83.59 o
   3   0 -14         21.38         18.35        16.64 o
   4   0 -14        254.09        277.38        46.06 o
   5   0 -14         34.50         21.15        15.22 o
   6   0 -14         30.88          3.72        46.09 o
   7   0 -14         14.37        -63.53        80.18 o
  -2   1 -14        123.77         39.71        17.91 o
  -1   1 -14        788.36        740.99        44.80 o
   0   1 -14        423.08        404.35       155.99 o
   2   1 -14        152.76        196.60        29.86 o
   3   1 -14         15.92         17.18        18.13 o
   4   1 -14         17.69         40.54        17.50 o
   5   1 -14         50.65         67.91        18.91 o
   6   1 -14         44.68         20.20        22.36 o
   7   1 -14         29.83         19.13        19.96 o
  -2   2 -14        212.15        266.22        30.00 o
  -1   2 -14        498.23        633.12        59.64 o
   0   2 -14        631.38        730.32        59.85 o
   1   2 -14        274.77        325.50        49.61 o
   2   2 -14        673.21        844.29        58.86 o
   3   2 -14        200.89        223.85        40.64 o
   4   2 -14        172.93        232.78        35.11 o
   5   2 -14         40.62         64.91        30.78 o
   6   2 -14        116.74        163.38        37.86 o
   7   2 -14         13.29         23.52        19.42 o
  -3   3 -14        644.50        189.91       141.73 o
  -2   3 -14        104.40         66.84        33.31 o
  -1   3 -14        574.21        552.84        57.44 o
   0   3 -14         82.29         87.68        32.05 o
   1   3 -14         35.71         22.68        31.44 o
   2   3 -14         68.53         64.38        37.00 o
   3   3 -14        125.98        113.54        31.00 o
   4   3 -14        359.05        554.11        54.57 o
   5   3 -14         20.20         18.83        23.19 o
   6   3 -14         31.66         20.33        25.98 o
   7   3 -14         16.85         14.32        29.53 o
  -3   4 -14        272.07        283.00        55.72 o
  -2   4 -14        106.47        100.49        36.10 o
  -1   4 -14        599.96        689.81        67.92 o
   0   4 -14        507.33        554.02        61.05 o
   1   4 -14          8.00         25.45        25.88 o
   2   4 -14        364.60        471.13        52.01 o
   3   4 -14         96.05         99.28        44.44 o
   4   4 -14         45.00         49.55        33.03 o
   5   4 -14        138.14        307.26        48.36 o
   6   4 -14         29.74         48.08        31.79 o
  -4   5 -14         45.07         69.88        30.11 o
  -3   5 -14         44.69         22.57        19.45 o
  -2   5 -14        155.99        163.50        45.89 o
  -1   5 -14        135.94        157.66        54.03 o
   0   5 -14        298.83        260.37        49.82 o
   1   5 -14        113.17         96.49        37.80 o
   2   5 -14        196.43        194.71        44.48 o
   3   5 -14          5.05         39.59        32.25 o
   4   5 -14        300.39        337.18        76.75 o
   5   5 -14         72.29         63.76        39.55 o
   6   5 -14         42.81         70.58        53.29 o
  -4   6 -14          9.85         33.21        39.59 o
  -3   6 -14         20.35         -7.94        13.79 o
  -2   6 -14        121.19         15.85        47.16 o
  -1   6 -14        182.99        229.82        50.65 o
   0   6 -14        132.76        130.80        42.42 o
   1   6 -14         68.39         94.75        41.17 o
   2   6 -14        219.89        343.92        56.26 o
   3   6 -14          3.19        -20.50        31.66 o
   4   6 -14         49.62         67.00        40.78 o
   5   6 -14         48.70         58.96        44.31 o
  -4   7 -14         15.54        -28.03        44.64 o
  -3   7 -14        180.00        173.48        56.84 o
  -2   7 -14        172.66        106.09        52.63 o
  -1   7 -14         48.01         96.20        43.65 o
   0   7 -14        130.82        106.91        43.12 o
   1   7 -14         42.04         56.33        39.35 o
   2   7 -14        121.34        146.92        47.01 o
   3   7 -14        121.09        119.79        43.66 o
   4   7 -14         34.18         52.46        40.37 o
  -3   8 -14          2.93        -13.81        37.23 o
  -2   8 -14         73.42         36.06        22.09 o
  -1   8 -14         35.10         21.39        20.37 o
   0   8 -14         21.63         23.49        36.80 o
   1   8 -14         41.56         67.29        42.19 o
   2   8 -14        158.20        236.37        60.45 o
  -4 -10 -13         11.41         43.60        43.51 o
  -3 -10 -13         21.66         12.98        53.96 o
  -6  -9 -13         74.66         -9.93        58.35 o
  -5  -9 -13         17.98          5.40        42.93 o
  -4  -9 -13          6.23        -17.13        41.89 o
   2  -9 -13         33.30         48.95        46.50 o
   3  -9 -13         99.70        162.63        63.61 o
   1  -8 -13        135.10        274.51        61.91 o
   2  -8 -13         31.39         89.88        43.43 o
   3  -8 -13          6.78         54.96        47.83 o
   4  -8 -13         42.78         58.74        49.22 o
   0  -7 -13         25.19         41.58        31.13 o
   1  -7 -13          8.62         -0.10        26.55 o
   2  -7 -13        145.05        202.67        53.86 o
   3  -7 -13         22.44         36.55        37.91 o
   4  -7 -13         72.21        113.26        51.86 o
   5  -7 -13         17.21         90.08        53.65 o
  -1  -6 -13         68.36        112.73        22.09 o
   0  -6 -13        166.17        161.40        43.48 o
   1  -6 -13         59.95         96.17        29.53 o
   2  -6 -13        485.15        641.03        72.11 o
   4  -6 -13         44.00         21.27        36.66 o
   5  -6 -13         12.91         38.83        44.20 o
   6  -6 -13         13.14         48.15        49.68 o
  -1  -5 -13        144.87        207.80        40.14 o
   0  -5 -13        311.38        451.72        43.69 o
   1  -5 -13         84.97         66.12        31.04 o
   2  -5 -13        417.66        619.98        68.93 o
   3  -5 -13         38.65         13.88        32.90 o
   4  -5 -13         28.60         17.22        36.41 o
   5  -5 -13         53.61        101.54        50.43 o
   6  -5 -13        300.68        488.73        88.35 o
  -1  -4 -13         82.67         80.75        25.11 o
   0  -4 -13         21.06         32.93        22.41 o
   1  -4 -13         36.59         16.97        24.66 o
   2  -4 -13        490.02        618.32        64.40 o
   3  -4 -13        310.10        247.15        53.70 o
   4  -4 -13        256.25        143.54        52.70 o
   5  -4 -13         89.10         96.26        51.94 o
   6  -4 -13        105.23        120.59        62.97 o
   7  -4 -13         18.48         70.50        59.27 o
  -2  -3 -13         55.96         78.36        22.53 o
  -1  -3 -13        330.81        299.60        33.10 o
   0  -3 -13        250.42        312.61        38.70 o
   1  -3 -13         10.55         48.69        24.86 o
   2  -3 -13        457.43        472.61        82.12 o
   3  -3 -13        953.24       1006.17        88.64 o
   4  -3 -13         58.15         26.94        38.79 o
   5  -3 -13         28.55        -30.23        54.81 o
   6  -3 -13        100.15        138.23        60.76 o
   7  -3 -13          4.10         55.53        54.71 o
  -2  -2 -13        604.80        643.23        34.80 o
  -1  -2 -13         31.94         17.35        21.42 o
   0  -2 -13       1541.38       1539.15        96.45 o
   1  -2 -13        336.14        277.11        45.47 o
   2  -2 -13        340.08        302.67        53.18 o
   3  -2 -13         80.43          0.94        40.77 o
   4  -2 -13          6.36         -1.34        34.15 o
   5  -2 -13         19.48         29.70        43.15 o
   6  -2 -13          6.68         14.21        44.54 o
   7  -2 -13          8.76         97.16        62.68 o
  -2  -1 -13        392.81        443.81        31.02 o
  -1  -1 -13        966.41        824.72        61.01 o
   0  -1 -13        224.60        253.10        31.44 o
   1  -1 -13        446.09        359.98        50.68 o
   2  -1 -13         57.60         27.60        20.79 o
   3  -1 -13         20.49          9.34        12.37 o
   4  -1 -13        309.26        336.71        63.22 o
   5  -1 -13         47.40         30.49        10.94 o
   6  -1 -13         49.32         34.35        27.14 o
   7  -1 -13         55.89         64.77        60.24 o
   8  -1 -13          9.50        -23.10        59.80 o
  -2   0 -13        614.44        481.86        30.44 o
  -1   0 -13        198.28        105.29        19.31 o
   0   0 -13       1159.27       1164.30        53.73 o
   1   0 -13         28.40          9.54        16.54 o
   2   0 -13        566.75        690.29       215.13 o
   3   0 -13        351.83        363.48       110.39 o
   4   0 -13        136.14        190.80        26.03 o
   5   0 -13         82.93        -40.47        40.47 o
   6   0 -13         59.58         43.71        24.45 o
   7   0 -13         51.03        117.03        66.34 o
   8   0 -13         15.73         41.21        62.23 o
  -2   1 -13       1092.92        839.44        44.65 o
  -1   1 -13        524.70        661.80        58.06 o
   0   1 -13         31.11         35.78        22.54 o
   1   1 -13         56.13         60.44        22.75 o
   2   1 -13        571.98        822.88        62.10 o
   3   1 -13        182.43        197.34        26.68 o
   4   1 -13        202.97        217.73        25.27 o
   5   1 -13        335.81        439.65        43.37 o
   6   1 -13          3.98         -1.96        17.53 o
   7   1 -13         25.93         44.78        21.67 o
  -2   2 -13        260.12        279.34        46.71 o
  -1   2 -13        317.54        508.13        47.28 o
   0   2 -13        441.09        394.53        43.59 o
   1   2 -13        276.62        206.67        33.65 o
   2   2 -13        114.00         60.09        22.91 o
   3   2 -13        335.12        429.58        48.48 o
   4   2 -13          4.54         21.49        19.51 o
   5   2 -13          0.19        -13.60        25.66 o
   6   2 -13         28.18         46.37        28.19 o
   7   2 -13         53.36         89.54        29.58 o
  -3   3 -13         59.38         71.23        38.31 o
  -2   3 -13        414.43        448.12        52.24 o
  -1   3 -13        706.28        807.81        66.17 o
   0   3 -13        500.35        555.45        52.59 o
   1   3 -13        341.27        406.96        43.97 o
   2   3 -13        109.37        132.26        30.40 o
   3   3 -13        178.03        255.67        36.99 o
   4   3 -13         51.92         73.02        27.91 o
   5   3 -13         95.44         96.53        31.22 o
   6   3 -13         40.24         16.11        24.58 o
   7   3 -13        105.72        204.10        44.47 o
  -3   4 -13        196.38        183.39        46.06 o
  -2   4 -13         89.66         56.00        32.79 o
  -1   4 -13        142.97         72.21        34.16 o
   0   4 -13        128.50        106.44        35.89 o
   1   4 -13        306.06        375.93        46.68 o
   2   4 -13        105.41         65.05        29.50 o
   3   4 -13         71.12         61.45        32.22 o
   4   4 -13        102.20        136.85        35.82 o
   5   4 -13         51.96         91.76        34.78 o
   6   4 -13        127.14        108.49        36.35 o
   7   4 -13        106.22         65.71        46.80 o
  -4   5 -13         18.07         -3.52         7.26 o
  -3   5 -13        162.63        118.34        43.90 o
  -2   5 -13         39.24         55.43        33.64 o
  -1   5 -13         21.91         71.39        31.96 o
   0   5 -13         54.98         41.95        32.30 o
   1   5 -13        304.95        421.62        53.14 o
   2   5 -13          7.93          2.04        26.27 o
   3   5 -13        131.06        175.15        41.62 o
   4   5 -13        170.62        214.05        47.63 o
   5   5 -13         31.82         46.90        36.57 o
   6   5 -13         53.19          0.39        32.19 o
  -4   6 -13         12.66         28.77        11.54 o
  -3   6 -13         49.28         19.76        12.74 o
  -2   6 -13         61.73         65.89        36.73 o
  -1   6 -13         13.01         25.11        31.91 o
   0   6 -13        318.10        326.74        72.72 o
   1   6 -13        268.83        327.20        51.26 o
   2   6 -13        239.07        249.80        51.01 o
   3   6 -13         95.01         37.36        36.21 o
   4   6 -13        213.23        374.45        60.56 o
   5   6 -13        101.00        158.30        72.74 o
   6   6 -13         25.50          5.77        34.71 o
  -5   7 -13         68.15         30.01        32.62 o
  -4   7 -13         26.38         41.66        42.00 o
  -3   7 -13        226.39         97.53        52.70 o
  -2   7 -13        159.25        115.66        61.88 o
  -1   7 -13         48.38         54.25        37.86 o
   0   7 -13        184.76        105.77        44.04 o
   1   7 -13        175.00        152.37        47.53 o
   2   7 -13         46.23         48.30        39.53 o
   3   7 -13         31.10         25.35        34.31 o
   4   7 -13        212.64        199.88        52.67 o
   5   7 -13          6.20         31.84        37.40 o
  -4   8 -13         17.41          2.49        39.38 o
  -3   8 -13        167.62         99.69        73.06 o
  -2   8 -13        211.03        107.40        88.78 o
  -1   8 -13        231.28        149.96       111.98 o
   0   8 -13        176.10        159.83        52.67 o
   1   8 -13         75.39         61.43        43.76 o
   2   8 -13        173.04        166.08        52.78 o
   3   8 -13         82.55        107.34        46.84 o
  -2   9 -13        204.96        162.85       135.90 o
  -1   9 -13         80.15         54.44        60.92 o
   0   9 -13        153.62        163.26        52.30 o
   1   9 -13         40.56         20.71        39.65 o
  -5 -10 -12         10.51        -15.60        57.90 o
  -4 -10 -12        101.90         99.78        56.06 o
  -3 -10 -12         22.52         23.26        62.34 o
  -2 -10 -12         28.84         24.48        33.47 o
  -1 -10 -12         57.84         15.32        31.17 o
  -6  -9 -12          4.75         -7.66        45.48 o
  -5  -9 -12         20.10         22.58        50.03 o
  -4  -9 -12         81.25          2.38        47.96 o
  -3  -9 -12         60.81         28.09        41.95 o
  -2  -9 -12         13.41        -10.39        31.46 o
  -1  -9 -12          9.22         32.61        26.33 o
   2  -9 -12         32.60         28.19        44.52 o
   3  -9 -12         31.12         41.05        48.86 o
   4  -9 -12          7.50         -3.54        40.22 o
  -7  -8 -12         54.05          5.21        62.10 o
  -6  -8 -12        122.14         66.82        62.75 o
  -5  -8 -12         34.39         -4.27        45.19 o
  -4  -8 -12         19.38         26.34        43.11 o
  -3  -8 -12        118.97         76.93        44.30 o
  -2  -8 -12        162.20         16.36        37.08 o
   1  -8 -12         85.37         95.01        41.67 o
   2  -8 -12         39.48         56.38        39.37 o
   3  -8 -12          3.25         19.60        40.99 o
   4  -8 -12          0.54         23.20        41.80 o
   5  -8 -12         47.01          8.16        42.24 o
  -6  -7 -12         50.17         72.69        49.81 o
  -5  -7 -12          7.78          1.27        39.05 o
  -4  -7 -12         85.77         38.07        43.06 o
   0  -7 -12        122.67        130.79        40.43 o
   1  -7 -12         36.97         76.32        30.15 o
   2  -7 -12         15.63         -6.73        30.44 o
   3  -7 -12         32.04         61.90        39.41 o
   4  -7 -12        117.97        191.02        57.25 o
   5  -7 -12         27.08         37.12        45.94 o
   6  -7 -12          7.45         50.81        49.33 o
  -1  -6 -12         59.06         42.58        19.50 o
   0  -6 -12         11.26         13.41        22.53 o
   1  -6 -12         34.14         44.01        26.84 o
   2  -6 -12         80.29         42.24        35.06 o
   3  -6 -12        149.91        139.96        46.60 o
   4  -6 -12         46.38         78.63        43.07 o
   5  -6 -12         78.08        131.85        54.30 o
   6  -6 -12         52.25         89.88        54.10 o
  -1  -5 -12        147.28        189.26        29.21 o
   0  -5 -12        201.72        246.42        37.63 o
   1  -5 -12         26.48         27.65        24.20 o
   2  -5 -12        391.57        394.78        54.80 o
   3  -5 -12        233.78        223.80        51.51 o
   4  -5 -12        129.64        129.15        47.61 o
   5  -5 -12        166.55        166.69        54.83 o
   6  -5 -12         24.71         29.31        58.53 o
   7  -5 -12         69.13        127.05        61.54 o
  -1  -4 -12        454.54        457.92        40.79 o
   0  -4 -12         16.71         40.65        22.26 o
   1  -4 -12       1069.57       1338.51        87.49 o
   2  -4 -12        210.09        208.64        41.58 o
   3  -4 -12         96.76        138.06        43.14 o
   4  -4 -12        134.77        196.69        52.87 o
   5  -4 -12        155.87        171.03        56.07 o
   6  -4 -12         49.35         33.31        46.88 o
   7  -4 -12         27.14         80.92        58.68 o
  -2  -3 -12        300.93        347.92        33.07 o
  -1  -3 -12        702.37        727.50        44.87 o
   0  -3 -12        720.97        800.02        55.51 o
   1  -3 -12        492.94        446.38        63.73 o
   2  -3 -12        946.00       1024.18        86.67 o
   3  -3 -12         66.65         75.64        35.91 o
   4  -3 -12        741.01        741.67        89.15 o
   5  -3 -12        158.71        112.98        50.38 o
   6  -3 -12        268.91        242.54        68.47 o
   7  -3 -12         11.88        116.60        59.23 o
   8  -3 -12          1.79         35.25        54.46 o
  -2  -2 -12       1358.52       1662.46        73.73 o
  -1  -2 -12        458.16        428.01        40.01 o
   0  -2 -12        266.22        218.06        31.40 o
   1  -2 -12        168.11        140.12        42.03 o
   2  -2 -12        980.29        896.02       106.76 o
   3  -2 -12        572.11        719.67        81.59 o
   4  -2 -12        407.25        455.58        54.33 o
   5  -2 -12         58.26         89.30        49.20 o
   6  -2 -12         44.03         99.87        56.16 o
   7  -2 -12         41.09         67.99        58.52 o
   8  -2 -12         12.84        110.52        68.22 o
  -2  -1 -12        424.45        448.80        27.79 o
  -1  -1 -12         74.17         66.29        15.67 o
   0  -1 -12        565.54        478.01        41.23 o
   1  -1 -12         38.10         41.26        23.92 o
   2  -1 -12       1406.83       1494.03       257.45 o
   3  -1 -12        203.95        243.07        45.64 o
   4  -1 -12        114.01        110.21        42.13 o
   5  -1 -12        131.69        103.81        26.16 o
   6  -1 -12         24.24         22.50        31.11 o
   7  -1 -12         55.48        102.49        63.52 o
   8  -1 -12        112.34        295.78        91.00 o
  -2   0 -12        271.77        223.45        18.40 o
  -1   0 -12         99.87         71.15        21.05 o
   0   0 -12        758.57        833.04        94.78 o
   1   0 -12        111.73         95.91        41.43 o
   2   0 -12         17.83         38.85        20.42 o
   3   0 -12        245.70        283.12        22.39 o
   4   0 -12         29.37         30.66        16.17 o
   5   0 -12        254.44        298.96        27.97 o
   6   0 -12        175.29        205.36        23.13 o
   7   0 -12         48.12         40.06        15.30 o
   8   0 -12         16.81         52.13        60.59 o
  -2   1 -12        291.19        195.50        19.93 o
  -1   1 -12       1294.74       1185.80       146.63 o
   0   1 -12        127.01        111.30        24.27 o
   1   1 -12        850.01        910.75        65.71 o
   2   1 -12        414.98        444.36        34.15 o
   3   1 -12        203.23        190.32        25.01 o
   5   1 -12        108.69        210.28        29.17 o
   6   1 -12         47.94         38.93        16.73 o
   7   1 -12          2.09         15.04        15.26 o
  -2   2 -12       1013.39       1191.49        84.82 o
  -1   2 -12         51.17         35.99        23.07 o
   0   2 -12       2159.33       2346.32       134.96 o
   1   2 -12         97.37         98.62        25.07 o
   2   2 -12        779.81        751.80        51.10 o
   3   2 -12        560.39        635.93        46.03 o
   4   2 -12         19.64          8.35        17.99 o
   5   2 -12          5.62         48.73        20.61 o
   6   2 -12         42.88         47.73        21.75 o
   7   2 -12         20.93         37.47        20.40 o
   8   2 -12          0.76         -7.58        18.64 o
  -3   3 -12        187.35        220.43        44.46 o
  -2   3 -12        165.05        176.72        38.49 o
  -1   3 -12         25.02         30.27        25.52 o
   0   3 -12        284.27        278.56        37.63 o
   1   3 -12         65.71         87.72        25.93 o
   2   3 -12        319.40        380.28        41.09 o
   3   3 -12        122.46        140.05        29.95 o
   4   3 -12        430.84        625.03        63.84 o
   5   3 -12        138.04        129.68        33.82 o
   6   3 -12         17.32         -1.31        22.02 o
   7   3 -12         23.85         45.79        23.89 o
   8   3 -12          0.37          0.95        21.62 o
  -4   4 -12         55.77         37.01        24.88 o
  -3   4 -12          8.06          6.17        10.71 o
  -2   4 -12         55.62         86.60        32.07 o
  -1   4 -12        371.31        398.85        47.14 o
   0   4 -12        672.68        664.91        57.28 o
   1   4 -12        301.13        248.24        57.73 o
   2   4 -12         26.06         -4.70        21.23 o
   3   4 -12        595.88        769.24        63.82 o
   4   4 -12         29.60         78.06        29.19 o
   5   4 -12        314.43        424.12        54.26 o
   6   4 -12         38.51         40.44        26.80 o
   7   4 -12        106.68         69.46        46.21 o
  -4   5 -12        412.71        524.42        72.96 o
  -3   5 -12          5.23         -2.62        11.80 o
  -2   5 -12        384.48        442.85        56.23 o
  -1   5 -12        103.80        100.24        34.64 o
   0   5 -12        753.61        847.69        72.38 o
   1   5 -12          4.53          5.41        26.22 o
   2   5 -12        374.33        323.96        49.85 o
   3   5 -12        228.76        308.33        46.85 o
   4   5 -12        396.11        475.98        58.71 o
   5   5 -12        115.20         75.49        40.87 o
   6   5 -12         23.63         -0.84        33.25 o
   7   5 -12        126.86        125.15        61.31 o
  -4   6 -12        209.85        199.58        55.11 o
  -3   6 -12        114.11         15.89        21.07 o
  -2   6 -12        153.64        113.25        53.45 o
  -1   6 -12        610.17        537.84        65.22 o
   0   6 -12        319.09        372.22        56.72 o
   1   6 -12         86.26         48.15        37.63 o
   2   6 -12         44.29         20.49        28.08 o
   3   6 -12        382.95        354.60        76.09 o
   4   6 -12         28.97         10.78        29.77 o
   5   6 -12         79.89         15.38        42.18 o
   6   6 -12        225.03        359.99        65.36 o
  -5   7 -12        116.80        114.29        35.57 o
  -4   7 -12         68.22          9.94        32.52 o
  -3   7 -12        238.38        281.60        55.25 o
  -2   7 -12         10.20         -4.69        15.45 o
  -1   7 -12        576.06        551.89        68.80 o
   0   7 -12        201.11        129.41        46.26 o
   1   7 -12        425.04        488.09        67.43 o
   2   7 -12         11.60         -8.87        30.51 o
   3   7 -12        128.88        156.71        44.82 o
   4   7 -12        112.08        161.91        48.30 o
   5   7 -12         51.49         30.15        41.69 o
  -5   8 -12          2.56         14.81        36.79 o
  -4   8 -12         26.30         41.40        42.57 o
  -3   8 -12        385.23        431.13        68.74 o
  -2   8 -12         29.23         19.83        35.37 o
  -1   8 -12         69.30         57.04        23.84 o
   0   8 -12         25.69         -2.35        31.57 o
   1   8 -12        140.17         88.41        46.09 o
   2   8 -12        131.74        148.39        51.22 o
   3   8 -12         91.51        162.74        51.12 o
   4   8 -12          2.32         49.37        40.01 o
  -3   9 -12         79.58         32.89        50.09 o
  -2   9 -12          3.05         17.27        26.88 o
  -1   9 -12         10.07         37.62        27.76 o
   0   9 -12         88.64         81.34        43.85 o
   1   9 -12        219.50        188.95        54.60 o
   2   9 -12         29.56         30.61        41.21 o
  -3 -11 -11         13.78         32.82        45.60 o
  -2 -11 -11          2.09         43.73        34.64 o
  -1 -11 -11         16.55         -8.49        28.85 o
  -5 -10 -11         12.75        -49.42        49.42 o
  -4 -10 -11         59.15        -44.57        44.57 o
  -3 -10 -11          4.24          4.19        38.53 o
  -2 -10 -11         23.68          2.41        48.11 o
  -1 -10 -11          4.00         13.29        38.42 o
   0 -10 -11        167.47         69.47        35.44 o
   3 -10 -11          5.17        -14.94        28.29 o
  -7  -9 -11         30.20        115.28        91.32 o
  -6  -9 -11          0.34         30.53        56.12 o
  -5  -9 -11          7.98        -40.54        40.54 o
  -4  -9 -11        142.96         28.25        55.71 o
  -3  -9 -11        147.54         85.19        47.00 o
  -2  -9 -11        105.98          3.87        51.28 o
  -1  -9 -11         32.56         23.88        29.09 o
   0  -9 -11         95.07         58.69        26.96 o
   2  -9 -11         63.74        107.89        32.84 o
   3  -9 -11         83.48        151.91        58.00 o
   4  -9 -11         44.69         78.95        51.24 o
  -8  -8 -11         25.63         17.43        56.48 o
  -7  -8 -11         34.47        111.26        70.52 o
  -6  -8 -11          2.01         44.20        48.74 o
  -5  -8 -11         21.76         29.55        46.33 o
  -4  -8 -11        165.22         28.58        51.20 o
  -3  -8 -11         59.64         43.68        37.02 o
  -2  -8 -11          6.44         36.37        37.31 o
  -1  -8 -11         78.88         30.06        38.15 o
   1  -8 -11         48.09         69.48        39.31 o
   2  -8 -11         49.57         69.60        40.53 o
   3  -8 -11         90.01        103.46        48.95 o
   4  -8 -11         35.91         77.51        49.54 o
   5  -8 -11          5.28         23.02        42.05 o
  -8  -7 -11         34.96         54.63        60.30 o
  -7  -7 -11        126.46        121.40        58.80 o
  -6  -7 -11        230.66        206.72        69.98 o
  -5  -7 -11        172.91        203.21        59.85 o
  -4  -7 -11        269.08        201.21        63.68 o
  -3  -7 -11        110.72         77.99        42.46 o
  -2  -7 -11         89.14         28.32        32.27 o
   0  -7 -11        102.92        114.86        24.92 o
   1  -7 -11          7.67          3.76        26.50 o
   2  -7 -11          5.58          7.38        33.72 o
   3  -7 -11         22.28         32.65        36.47 o
   4  -7 -11        126.61        214.86        57.38 o
   5  -7 -11         10.16         54.58        45.81 o
   6  -7 -11          4.59         28.72        43.69 o
  -6  -6 -11         77.49        124.04        51.84 o
  -5  -6 -11        198.97        138.57        54.31 o
  -4  -6 -11        138.83         66.05        45.78 o
  -3  -6 -11         66.23         50.45        37.20 o
   0  -6 -11        204.07        270.06        36.38 o
   1  -6 -11          9.32         37.73        23.58 o
   2  -6 -11          8.87         19.36        28.71 o
   3  -6 -11        171.66        211.41        49.99 o
   4  -6 -11         84.19        115.34        43.68 o
   5  -6 -11        114.22        149.40        52.97 o
   6  -6 -11         39.43         83.50        50.42 o
   7  -6 -11         70.30        117.08        59.37 o
  -1  -5 -11        441.28        452.33        53.41 o
   0  -5 -11        415.48        514.76        62.39 o
   1  -5 -11        310.64        412.08        44.60 o
   2  -5 -11         85.39         56.89        31.54 o
   3  -5 -11        671.03        828.21        86.34 o
   4  -5 -11        138.90        198.46        50.14 o
   5  -5 -11         84.24        116.53        48.60 o
   6  -5 -11        112.50        137.52        55.06 o
   7  -5 -11         80.26        172.21        62.21 o
  -1  -4 -11        437.40        546.19        38.70 o
   0  -4 -11         30.38         75.65        22.36 o
   1  -4 -11        631.13        657.98        56.68 o
   2  -4 -11         13.61          9.33        24.61 o
   3  -4 -11       1380.70       1675.49       130.23 o
   4  -4 -11        117.79        185.88        49.74 o
   5  -4 -11        190.87        280.86        65.17 o
   6  -4 -11         65.29        120.13        56.69 o
   7  -4 -11         85.46        171.19        65.02 o
   8  -4 -11         33.86        106.98        64.37 o
  -2  -3 -11        265.79        322.82        24.02 o
  -1  -3 -11        867.03        984.67        62.75 o
   0  -3 -11        652.20        696.53        51.54 o
   1  -3 -11        631.27        689.17        69.36 o
   2  -3 -11         34.27         65.73        26.51 o
   3  -3 -11        498.52        599.42        70.71 o
   4  -3 -11        419.40        461.92        68.33 o
   5  -3 -11         99.21         97.46        47.29 o
   6  -3 -11        130.16        102.55        51.50 o
   7  -3 -11         49.98        130.87        57.46 o
   8  -3 -11         13.09         49.07        52.61 o
  -2  -2 -11       1194.31       1396.69        57.35 o
  -1  -2 -11        781.37        813.67        42.79 o
   0  -2 -11        172.19        198.44        37.48 o
   1  -2 -11        126.41        156.32        30.57 o
   2  -2 -11         25.36          8.59        26.25 o
   3  -2 -11          9.25          5.23        29.47 o
   4  -2 -11       1408.55       1453.93       141.19 o
   5  -2 -11         91.25        133.42        52.47 o
   6  -2 -11         11.18         18.64        40.83 o
   7  -2 -11          0.90         55.44        50.21 o
   8  -2 -11         75.70        179.94        73.73 o
  -2  -1 -11         47.08         62.25        13.31 o
  -1  -1 -11       1023.28       1013.28        57.44 o
   0  -1 -11        893.81        814.34        63.11 o
   1  -1 -11        260.95        236.88        46.22 o
   2  -1 -11         33.81         61.04        18.58 o
   3  -1 -11        169.14        226.59        16.52 o
   4  -1 -11        776.64        841.34       128.70 o
   5  -1 -11         16.08         19.92        25.93 o
   6  -1 -11        138.73         82.68        11.74 o
   7  -1 -11         99.93         57.40        10.28 o
   8  -1 -11        117.66        166.19        76.22 o
  -2   0 -11        219.59        204.11        18.02 o
  -1   0 -11         78.89         70.50        19.03 o
   0   0 -11        265.95        294.30        61.31 o
   1   0 -11       1127.25       1131.21       142.70 o
   2   0 -11        399.14        426.90        27.22 o
   3   0 -11        216.00        296.08        27.89 o
   4   0 -11        284.20        333.95        23.08 o
   5   0 -11         78.92         69.18        19.22 o
   6   0 -11         87.40         83.25        18.19 o
   7   0 -11         28.20         22.63        11.72 o
   8   0 -11        103.62        149.23        71.96 o
  -2   1 -11        144.58         95.03        12.53 o
  -1   1 -11        393.45        327.74        35.28 o
   0   1 -11       1004.22        982.98        54.81 o
   1   1 -11        202.45        225.34        24.55 o
   2   1 -11        720.68        633.80        37.50 o
   3   1 -11          9.77          6.47        14.45 o
   4   1 -11        114.99        173.88        29.66 o
   5   1 -11         94.70         93.39        25.49 o
   6   1 -11        243.68        266.52        34.93 o
   7   1 -11          1.68         24.89        20.10 o
   8   1 -11         75.62         23.69        22.40 o
  -2   2 -11        444.90        385.11        42.81 o
  -1   2 -11        428.62        448.29        50.06 o
   0   2 -11        191.30        186.25        27.52 o
   1   2 -11       1113.23        979.67        57.23 o
   2   2 -11        509.40        462.50        36.91 o
   3   2 -11        889.63        893.58        53.57 o
   4   2 -11        356.58        364.02        36.55 o
   5   2 -11         57.84         64.25        23.44 o
   6   2 -11         90.65        117.94        34.15 o
   7   2 -11         14.15         -2.57        17.82 o
   8   2 -11         10.75          0.56        24.67 o
  -3   3 -11        509.45        553.08        62.74 o
  -2   3 -11        692.06        716.64        63.67 o
  -1   3 -11       1055.73       1101.85        69.32 o
   0   3 -11        934.73        886.62        58.34 o
   1   3 -11         74.09         82.18        25.32 o
   2   3 -11       1207.59       1281.79        74.63 o
   3   3 -11        354.96        363.55        39.93 o
   4   3 -11        211.59        328.37        48.40 o
   5   3 -11        280.72        466.71        49.16 o
   6   3 -11         95.54        142.21        32.25 o
   7   3 -11        118.71        108.92        32.19 o
   8   3 -11          9.19          6.07        30.00 o
  -4   4 -11        249.83        264.69        34.27 o
  -3   4 -11         87.05         69.48        35.66 o
  -2   4 -11        825.37        956.92        76.04 o
  -1   4 -11        578.17        541.42        52.64 o
   0   4 -11        546.35        614.78        55.45 o
   1   4 -11        212.27        195.05        38.13 o
   2   4 -11        738.62        844.32        63.58 o
   3   4 -11        512.45        639.40        70.66 o
   4   4 -11         36.13        123.56        31.99 o
   5   4 -11        165.25        159.82        40.79 o
   6   4 -11         51.47         86.39        35.21 o
   7   4 -11        182.85        109.56        48.87 o
   8   4 -11         33.97          0.69        29.75 o
  -4   5 -11         83.94         77.34        19.13 o
  -3   5 -11         12.50          0.94        11.95 o
  -2   5 -11         51.01         54.25        29.77 o
  -1   5 -11         83.85         77.79        43.17 o
   0   5 -11        519.74        614.24        60.50 o
   1   5 -11        831.04        784.97        69.92 o
   2   5 -11        410.49        377.14        51.40 o
   3   5 -11        559.68        600.59        61.32 o
   4   5 -11         88.76         53.40        41.99 o
   5   5 -11        332.95        523.43        64.23 o
   6   5 -11         33.22         42.74        34.77 o
   7   5 -11         15.73         60.32        44.19 o
  -5   6 -11         21.59          8.79        14.50 o
  -4   6 -11        306.13        144.88        68.25 o
  -3   6 -11         36.85          2.42        27.36 o
  -2   6 -11        632.11        763.73        72.17 o
  -1   6 -11         57.53         48.70        31.58 o
   0   6 -11        124.92         97.40        37.98 o
   1   6 -11        755.75        779.01        75.99 o
   2   6 -11         66.29         59.23        32.22 o
   3   6 -11        263.08        221.78        45.02 o
   4   6 -11         46.62         43.31        45.27 o
   5   6 -11         18.26         36.02        41.57 o
   6   6 -11         19.90         13.25        34.04 o
   7   6 -11         39.62         14.27        40.20 o
  -5   7 -11         53.23         34.94        39.56 o
  -4   7 -11        175.95         91.53        68.93 o
  -3   7 -11         34.33         27.08        20.69 o
  -2   7 -11        290.78        288.89       152.66 o
  -1   7 -11         49.21         63.41        34.67 o
   0   7 -11        301.49        249.24        49.16 o
   1   7 -11         49.38         83.62        37.69 o
   2   7 -11         75.48         81.77        40.19 o
   3   7 -11         90.87        117.39        41.65 o
   4   7 -11          6.17         46.97        36.80 o
   5   7 -11        144.76        116.33        52.35 o
   6   7 -11         16.14          4.03        40.33 o
  -5   8 -11        131.54         93.92        53.69 o
  -4   8 -11        124.74         45.14        24.67 o
  -3   8 -11         67.14         28.78        22.05 o
  -2   8 -11          6.32          7.73        23.10 o
  -1   8 -11         67.87         67.38        34.02 o
   0   8 -11        151.42        102.87        46.43 o
   1   8 -11         66.34        105.26        42.58 o
   2   8 -11         17.85         34.59        34.77 o
   3   8 -11        141.76        156.58        66.99 o
   4   8 -11         41.12         67.80        44.08 o
   5   8 -11         66.31         83.18        45.96 o
  -4   9 -11         15.89          9.18        21.79 o
  -3   9 -11         30.88         22.70        23.91 o
  -2   9 -11        247.32        279.39       150.86 o
  -1   9 -11        201.06        128.44        36.02 o
   0   9 -11         25.87         36.04        38.40 o
   1   9 -11         67.42        113.99        47.63 o
   2   9 -11         60.31         66.31        60.21 o
   3   9 -11        103.14         60.66        43.28 o
   0  10 -11        190.13         85.65        57.01 o
  -4 -11 -10         43.60        -45.39        47.01 o
  -3 -11 -10          0.57        -42.79        42.79 o
  -2 -11 -10          8.75         45.31        34.91 o
  -1 -11 -10         41.74         26.41        46.43 o
   0 -11 -10          5.88         42.51        36.95 o
  -6 -10 -10         22.72        177.00        66.38 o
  -5 -10 -10         96.25        104.08        59.36 o
  -4 -10 -10        131.78         12.15        72.37 o
  -3 -10 -10          7.13          8.93        41.01 o
  -2 -10 -10        100.52         49.61        41.27 o
  -1 -10 -10        109.41        119.00        54.07 o
   0 -10 -10         61.64         53.14        37.59 o
  -7  -9 -10          2.10         -2.73        67.05 o
  -6  -9 -10         13.07         78.74        56.94 o
  -5  -9 -10        138.73        200.39        85.04 o
  -4  -9 -10        333.32        112.66        68.62 o
  -3  -9 -10         47.09         30.35        38.79 o
  -2  -9 -10         30.90        -25.16        30.42 o
  -1  -9 -10        164.91        114.55        51.40 o
   0  -9 -10         25.99         23.04        34.09 o
   1  -9 -10         25.14         10.62        23.51 o
   2  -9 -10        149.78        167.76        36.94 o
   3  -9 -10         13.32          2.97        38.56 o
   4  -9 -10         39.10         36.79        45.23 o
   5  -9 -10         13.54         46.66        53.13 o
  -8  -8 -10         21.06         36.40        64.32 o
  -7  -8 -10         72.95         54.26        60.21 o
  -6  -8 -10         29.05        -59.71        59.71 o
  -5  -8 -10         62.46         45.73        53.86 o
  -4  -8 -10        154.03         59.65        54.15 o
  -3  -8 -10         39.59         30.06        34.32 o
  -2  -8 -10        102.60         59.82        38.04 o
  -1  -8 -10        253.33        166.79        56.05 o
   0  -8 -10        281.30        185.97        34.80 o
   1  -8 -10        203.17        296.37        39.56 o
   2  -8 -10          4.20         10.84        33.54 o
   3  -8 -10         93.30        128.45        52.72 o
   4  -8 -10         19.60         83.38        49.60 o
   5  -8 -10         20.37         25.59        42.11 o
   6  -8 -10         33.83         10.34        42.50 o
  -9  -7 -10         51.46        -46.71        54.13 o
  -8  -7 -10         93.42        111.05        64.60 o
  -7  -7 -10        122.44        165.18        63.96 o
  -6  -7 -10         61.39        116.92        61.82 o
  -5  -7 -10         11.27         -6.05        51.50 o
  -4  -7 -10         29.67         24.86        36.94 o
  -3  -7 -10        241.75        101.61        52.51 o
  -2  -7 -10        225.16        123.77        44.74 o
  -1  -7 -10        139.74         55.10        38.63 o
   0  -7 -10        405.30        262.55        35.40 o
   1  -7 -10         28.81         75.47        32.07 o
   2  -7 -10        273.83        450.53        63.86 o
   3  -7 -10        126.51        118.66        44.25 o
   4  -7 -10          5.13         20.96        35.53 o
   5  -7 -10         50.72        117.27        50.49 o
  -8  -6 -10         31.58         57.06        52.50 o
  -7  -6 -10         89.37        137.13        58.41 o
  -6  -6 -10         30.67         67.33        44.80 o
  -5  -6 -10         31.21         -0.95        36.67 o
  -4  -6 -10        240.48        270.58        54.61 o
  -3  -6 -10        257.12        108.66        48.92 o
  -2  -6 -10        222.65        169.38        44.30 o
  -1  -6 -10          4.33         -9.94        26.61 o
   0  -6 -10         49.22         41.37        26.84 o
   1  -6 -10        416.07        463.09        59.10 o
   2  -6 -10        362.97        473.59        55.84 o
   3  -6 -10        157.45        130.95        46.38 o
   4  -6 -10         42.55         56.88        38.14 o
   5  -6 -10          6.28         -9.11        35.16 o
   6  -6 -10        242.31        177.65        59.03 o
   7  -6 -10         55.02         95.55        54.24 o
  -6  -5 -10         57.91         22.42        44.18 o
  -5  -5 -10         13.11         21.44        36.44 o
  -4  -5 -10         59.18        103.92        41.26 o
  -3  -5 -10        304.51        219.76        48.81 o
  -1  -5 -10        466.45        504.52        40.43 o
   0  -5 -10        511.97        637.58        48.75 o
   1  -5 -10        225.47        261.99        37.69 o
   2  -5 -10        149.95        155.34        38.94 o
   3  -5 -10        433.98        405.10        59.36 o
   4  -5 -10        150.05        153.51        46.39 o
   5  -5 -10        338.24        415.41        69.13 o
   6  -5 -10         34.73         60.49        43.56 o
   7  -5 -10         81.77        161.51        58.51 o
   8  -5 -10          3.70         25.67        45.66 o
  -1  -4 -10        682.44        661.35        52.95 o
   0  -4 -10         77.57         86.96        24.04 o
   1  -4 -10         35.82         34.08        24.39 o
   2  -4 -10        192.47        200.65        34.02 o
   3  -4 -10        725.67        988.89        90.57 o
   4  -4 -10         22.95         91.87        41.41 o
   5  -4 -10         75.94        127.89        49.36 o
   6  -4 -10         89.72        239.21        62.67 o
   7  -4 -10         11.78         50.92        49.22 o
   8  -4 -10         52.01         77.10        56.91 o
  -2  -3 -10        131.45         99.64        11.46 o
  -1  -3 -10        219.55        279.67        24.86 o
   0  -3 -10        742.13        682.98        46.35 o
   1  -3 -10        237.71        329.26        47.72 o
   2  -3 -10        264.69        288.97        41.89 o
   3  -3 -10        524.23        532.02        64.87 o
   4  -3 -10         86.11        121.61        41.61 o
   5  -3 -10         29.04         47.11        39.20 o
   6  -3 -10         37.57         27.51        40.70 o
   7  -3 -10        174.73        204.58        65.43 o
   8  -3 -10         40.57         72.39        54.98 o
  -2  -2 -10        234.22        242.43        21.75 o
  -1  -2 -10        871.38        918.30        50.38 o
   0  -2 -10         49.51         48.14        17.50 o
   1  -2 -10        588.26        552.18        49.68 o
   2  -2 -10        270.69        270.66        41.68 o
   3  -2 -10        605.96        649.38        68.56 o
   4  -2 -10        104.05         87.40        43.64 o
   5  -2 -10         19.80         34.26        37.46 o
   6  -2 -10        131.20        227.35        62.67 o
   7  -2 -10         32.67         85.85        71.33 o
   8  -2 -10          0.69        130.81        63.64 o
   9  -2 -10         28.18         -8.01        50.68 o
  -2  -1 -10         73.46         57.19        11.97 o
  -1  -1 -10        364.76        391.13        24.52 o
   0  -1 -10        850.25        818.63        61.26 o
   1  -1 -10        171.54        147.73        10.34 o
   2  -1 -10        183.61        214.83        16.29 o
   3  -1 -10        675.57        768.03        56.09 o
   4  -1 -10        854.32        875.49        74.05 o
   5  -1 -10         29.85         48.44        12.52 o
   6  -1 -10         26.38         18.36        16.62 o
   7  -1 -10        154.44         69.83        34.69 o
   8  -1 -10         67.80         27.81        53.11 o
   9  -1 -10          4.64        170.04        76.79 o
  -2   0 -10        560.36        417.60        19.48 o
  -1   0 -10       1287.08       1055.96        54.77 o
   0   0 -10        257.83        244.59        48.23 o
   1   0 -10        422.80        399.16        26.24 o
   2   0 -10         71.69         72.67        14.14 o
   3   0 -10       1052.28       1204.79        56.07 o
   4   0 -10        691.89        941.81        50.65 o
   5   0 -10        511.95        496.91        36.15 o
   6   0 -10         21.52         14.43        15.50 o
   7   0 -10         42.10          1.68        15.37 o
   8   0 -10         35.93         24.93        43.07 o
   9   0 -10          6.17          1.61        47.78 o
  -2   1 -10        925.28        607.65       160.76 o
  -1   1 -10        261.92        252.10        28.66 o
   0   1 -10        274.80        312.02        28.25 o
   1   1 -10        565.34        570.71        43.31 o
   2   1 -10        503.49        554.19        33.32 o
   3   1 -10        683.66        714.99        39.75 o
   4   1 -10        485.98        501.74        36.35 o
   5   1 -10         80.04         52.41        18.23 o
   6   1 -10         27.67         73.23        24.89 o
   7   1 -10         34.30         24.41        22.47 o
   8   1 -10         76.79         89.92        19.60 o
  -3   2 -10        159.55         24.75        20.50 o
  -2   2 -10        531.17        477.30        43.43 o
  -1   2 -10         74.79         72.91        22.29 o
   0   2 -10        732.42        660.42        44.07 o
   1   2 -10        633.20        527.26        37.02 o
   2   2 -10        451.13        345.95        41.04 o
   3   2 -10         47.77         57.75        19.16 o
   4   2 -10        157.61        231.40        37.03 o
   5   2 -10         34.49         69.18        28.55 o
   6   2 -10        182.19        206.30        31.71 o
   7   2 -10        256.42        246.88        31.99 o
   8   2 -10         68.22         59.42        23.79 o
   9   2 -10         24.32         14.50        17.67 o
  -3   3 -10       1064.76         -1.29         2.79 o
  -2   3 -10        221.79        225.17        34.67 o
  -1   3 -10        528.10        561.99        45.47 o
   0   3 -10        869.47        922.62        58.11 o
   1   3 -10        966.67        868.87        54.76 o
   2   3 -10        386.25        463.48        39.95 o
   3   3 -10         64.69         65.41        30.22 o
   4   3 -10         27.60         56.34        24.67 o
   5   3 -10        288.80        420.89        45.38 o
   6   3 -10        264.16        264.18        54.83 o
   7   3 -10         88.39         55.55        27.75 o
   8   3 -10          2.14        -13.02        29.38 o
  -4   4 -10         95.31        124.13        40.47 o
  -3   4 -10        943.61        863.37       177.40 o
  -2   4 -10        117.63        155.49        34.42 o
  -1   4 -10         82.52         74.34        27.51 o
   0   4 -10        312.46        317.69        40.32 o
   1   4 -10        897.30        790.18        61.28 o
   2   4 -10        223.04        250.37        39.54 o
   3   4 -10         31.72         10.30        24.09 o
   4   4 -10        633.21        843.02        66.36 o
   5   4 -10        253.65        286.66        46.72 o
   6   4 -10          8.13         30.31        26.47 o
   7   4 -10         47.96         36.01        40.85 o
   8   4 -10          5.64         27.33        26.75 o
  -4   5 -10        171.09         92.35        39.64 o
  -3   5 -10        192.60        176.43        52.62 o
  -2   5 -10        219.58        129.11        37.31 o
  -1   5 -10        318.13        367.64        45.27 o
   0   5 -10        697.25        786.37        66.42 o
   1   5 -10        285.90        304.02        43.12 o
   2   5 -10        248.37        167.57        51.40 o
   3   5 -10        227.46        158.87        39.76 o
   4   5 -10         96.60         96.00        35.43 o
   5   5 -10        108.57        148.26        40.10 o
   6   5 -10         87.57         84.07        37.08 o
   7   5 -10         49.09        106.19        35.70 o
   8   5 -10        113.98        214.52        47.23 o
  -5   6 -10        253.50        150.56        47.41 o
  -4   6 -10         77.63         42.79        16.69 o
  -3   6 -10        168.84        123.06        68.70 o
  -2   6 -10          9.67          6.56        13.19 o
  -1   6 -10         80.34         84.07        32.75 o
   0   6 -10        194.77        171.65        39.67 o
   1   6 -10        369.21        423.45        53.99 o
   2   6 -10         11.28         36.62        27.92 o
   3   6 -10         87.00         86.76        46.71 o
   4   6 -10        307.26        424.90        59.46 o
   5   6 -10         59.49         90.43        39.04 o
   6   6 -10         71.82        138.44        47.25 o
   7   6 -10         23.54        106.93        45.17 o
  -5   7 -10        204.76        172.13        59.92 o
  -4   7 -10         77.95         34.40        19.95 o
  -3   7 -10        127.33         96.66        47.83 o
  -2   7 -10        111.48         71.26        35.48 o
  -1   7 -10        127.62        120.35        40.20 o
   0   7 -10         95.91        146.75        43.25 o
   1   7 -10        107.32         84.53        38.12 o
   2   7 -10         22.40         40.44        42.42 o
   3   7 -10         93.89         64.74        38.23 o
   4   7 -10         93.66         87.40        40.09 o
   5   7 -10        185.17        219.21        55.17 o
   6   7 -10         29.74         92.74        42.86 o
  -5   8 -10         17.54         10.41        21.64 o
  -4   8 -10          3.90        -20.98        20.98 o
  -3   8 -10        180.15        183.87        65.62 o
  -2   8 -10        275.49        160.30        52.04 o
  -1   8 -10         45.56         28.60        23.18 o
   0   8 -10        233.79        188.21        47.49 o
   1   8 -10        236.47        357.42        52.25 o
   2   8 -10        122.49         78.50        42.55 o
   3   8 -10         98.51         93.17        41.58 o
   4   8 -10         12.29         14.66        33.63 o
   5   8 -10        204.00        234.14        67.49 o
  -5   9 -10         66.01          5.43        45.38 o
  -4   9 -10         43.02         33.43        23.29 o
  -3   9 -10          5.63         18.95        24.92 o
  -2   9 -10        168.65         97.27        26.56 o
  -1   9 -10         32.61         34.03        24.72 o
   0   9 -10         45.54         42.89        38.38 o
   1   9 -10        133.74         83.00        46.67 o
   2   9 -10        442.62        553.02        76.67 o
   3   9 -10         69.46         44.61        42.44 o
   4   9 -10         99.04         98.18        47.81 o
  -2  10 -10        148.86         89.38        49.08 o
  -1  10 -10          7.51         -2.44        22.51 o
   0  10 -10         39.07         23.76        28.40 o
   1  10 -10        135.43        120.32        51.50 o
   2  10 -10        108.77         97.91        51.71 o
  -4 -11  -9         10.60         50.17        70.32 o
  -2 -11  -9         12.60          0.74        39.21 o
  -1 -11  -9         46.65         44.29        34.35 o
   0 -11  -9         87.84        105.62        49.91 o
  -6 -10  -9         35.94        -54.40        54.40 o
  -5 -10  -9         36.68         43.31        52.36 o
  -4 -10  -9        178.78        154.04        62.22 o
  -3 -10  -9        127.62         49.22        50.34 o
  -2 -10  -9         45.64         -0.52        36.45 o
  -1 -10  -9          7.94         26.64        26.79 o
   0 -10  -9        159.09         36.02        42.14 o
   1 -10  -9        133.23        139.60        30.78 o
   4 -10  -9         17.99         11.42        28.42 o
  -7  -9  -9         22.27         38.06        54.33 o
  -6  -9  -9         16.46         42.34        52.42 o
  -5  -9  -9         41.19        -37.97        45.92 o
  -4  -9  -9        238.23        103.80        60.65 o
  -3  -9  -9        259.79        126.33        75.89 o
  -2  -9  -9        152.40         71.45        59.34 o
  -1  -9  -9         56.47         23.54        41.74 o
   0  -9  -9         73.33         26.40        36.44 o
   1  -9  -9         81.71         12.51        28.85 o
   2  -9  -9         43.42          1.41        30.93 o
   3  -9  -9         14.04          0.52        38.14 o
   4  -9  -9         40.73        -13.64        40.81 o
   5  -9  -9         78.14        125.85        56.50 o
  -8  -8  -9        100.15        254.04        82.45 o
  -7  -8  -9         62.06         36.86        59.04 o
  -6  -8  -9        175.78        172.15        71.16 o
  -5  -8  -9         46.33         60.56        60.64 o
  -4  -8  -9         42.23          7.29        39.61 o
  -3  -8  -9       1161.16        555.90       153.39 o
  -2  -8  -9         46.73         43.21        36.22 o
  -1  -8  -9        293.06        174.37        60.70 o
   0  -8  -9        101.27         63.63        36.99 o
   1  -8  -9         74.67         61.60        18.03 o
   2  -8  -9         29.91         40.44        34.49 o
   3  -8  -9         69.40        162.41        47.68 o
   4  -8  -9         14.58         84.26        43.26 o
   5  -8  -9         16.13         72.69        45.95 o
   6  -8  -9         34.79         61.05        48.79 o
  -9  -7  -9         55.07         -2.59        74.37 o
  -8  -7  -9         16.66        -59.06        59.06 o
  -7  -7  -9         21.79        -48.48        48.48 o
  -6  -7  -9         40.10         10.30        44.93 o
  -5  -7  -9        420.69        381.80        78.17 o
  -4  -7  -9          7.79         26.90        35.53 o
  -3  -7  -9         72.64         30.21        39.18 o
  -2  -7  -9        276.12        159.46        61.78 o
  -1  -7  -9         52.77          6.79        26.16 o
   0  -7  -9        151.00         92.99        36.63 o
   1  -7  -9        103.37         65.05        31.46 o
   2  -7  -9         73.51         81.04        39.27 o
   3  -7  -9        129.90        204.59        45.90 o
   4  -7  -9         74.25        102.22        43.42 o
   5  -7  -9         27.89         88.66        45.83 o
   6  -7  -9         68.32        218.64        62.33 o
   7  -7  -9         17.48        -25.40        42.93 o
  -9  -6  -9        100.34         87.71        77.51 o
  -8  -6  -9         19.76         64.48        51.34 o
  -7  -6  -9        298.68        312.73        89.35 o
  -6  -6  -9        126.39        133.27        56.67 o
  -5  -6  -9        549.60        520.85        82.79 o
  -4  -6  -9        226.81        212.27        70.69 o
  -3  -6  -9        201.83        162.88        46.10 o
  -2  -6  -9         72.32         50.98        41.41 o
  -1  -6  -9        466.57        313.04        58.37 o
   0  -6  -9        634.82        703.55       162.58 o
   1  -6  -9        453.84        568.12        60.52 o
   2  -6  -9         45.66         58.25        29.05 o
   3  -6  -9        285.61        230.09        51.45 o
   4  -6  -9        402.57        491.11        65.63 o
   5  -6  -9         23.92         37.56        36.27 o
   6  -6  -9         44.00         65.15        44.16 o
   7  -6  -9         28.06        -22.03        41.02 o
  -8  -5  -9         98.62        220.62        72.01 o
  -7  -5  -9        182.86        255.69        75.47 o
  -6  -5  -9        250.48        248.28        59.01 o
  -5  -5  -9        207.44        229.71        50.03 o
  -4  -5  -9          5.89         37.24        46.38 o
  -3  -5  -9         76.69         58.20        41.37 o
  -2  -5  -9       1078.19        877.26        81.15 o
  -1  -5  -9        118.42         90.09        14.06 o
   0  -5  -9         87.15        139.85        26.97 o
   1  -5  -9        334.81        440.71        40.48 o
   2  -5  -9        397.13        452.67        52.24 o
   3  -5  -9        214.85        171.67        56.22 o
   4  -5  -9        154.73        141.49        42.98 o
   5  -5  -9         63.93        141.74        46.78 o
   6  -5  -9        111.60        124.57        48.36 o
   7  -5  -9          3.01         72.32        46.24 o
   8  -5  -9          9.79         45.53        45.93 o
  -5  -4  -9        427.32        385.16        58.97 o
  -4  -4  -9        404.14        249.94        57.27 o
  -3  -4  -9        199.05        193.31        40.50 o
  -1  -4  -9        221.32        219.92        24.20 o
   0  -4  -9        418.99        423.74        38.62 o
   1  -4  -9         83.26        132.41        24.87 o
   2  -4  -9       1170.59       1214.15        85.44 o
   3  -4  -9        104.51        133.25        39.09 o
   4  -4  -9         49.82         49.75        34.65 o
   5  -4  -9        180.72        252.52        57.42 o
   6  -4  -9        254.71        311.02        67.71 o
   7  -4  -9        105.00        266.52        67.94 o
   8  -4  -9         18.14         22.40        45.40 o
  -1  -3  -9         23.21         14.42        15.09 o
   0  -3  -9        580.22        696.90        45.37 o
   1  -3  -9        317.61        405.31        37.79 o
   2  -3  -9        571.80        547.16        55.04 o
   3  -3  -9         31.34         42.74        29.64 o
   4  -3  -9        223.07        187.54        46.35 o
   5  -3  -9        720.88        799.22        90.86 o
   6  -3  -9         55.15          8.05        35.14 o
   7  -3  -9          1.69        -24.69        40.68 o
   8  -3  -9         11.34         -2.59        51.35 o
   9  -3  -9         12.77         31.41        50.04 o
  -2  -2  -9        397.95        348.92        20.22 o
   0  -2  -9        195.92        207.52        25.39 o
   1  -2  -9        158.88        145.11        27.13 o
   2  -2  -9        974.68       1084.36        95.32 o
   3  -2  -9        152.85        112.83        34.26 o
   4  -2  -9        199.79        133.81        45.38 o
   5  -2  -9        164.58        196.40        54.42 o
   6  -2  -9         50.93         77.96        47.74 o
   7  -2  -9          8.96         72.00        48.91 o
   8  -2  -9         44.46         44.92        49.69 o
   9  -2  -9         92.01        164.96        71.74 o
  -2  -1  -9         65.51         88.72        12.68 o
  -1  -1  -9        516.88        510.34        32.22 o
   0  -1  -9       2736.11       2537.57       109.30 o
   1  -1  -9       1802.75       1763.40        50.83 o
   2  -1  -9        129.71        133.26        12.41 o
   3  -1  -9        140.30        118.59        11.49 o
   4  -1  -9         27.44          8.50        17.61 o
   5  -1  -9        467.55        501.61        24.58 o
   6  -1  -9        190.73        144.54        14.71 o
   7  -1  -9        159.55         81.42        48.00 o
   8  -1  -9         23.08         72.00        55.15 o
   9  -1  -9         69.53        206.52        79.21 o
  -2   0  -9         51.39         64.81         9.39 o
  -1   0  -9       2120.35       1975.97        79.58 o
   0   0  -9        494.61        555.99        58.37 o
   1   0  -9        256.79        244.07        26.24 o
   2   0  -9        590.93        565.42        26.34 o
   3   0  -9        173.30        168.88        16.02 o
   4   0  -9         37.00         61.34        17.30 o
   5   0  -9       1030.81       1273.46        63.46 o
   6   0  -9         37.45         26.83        17.23 o
   7   0  -9         53.13         69.23        14.37 o
   8   0  -9         11.22          2.73        15.91 o
   9   0  -9         72.09        130.50        68.81 o
  -2   1  -9        746.67        561.20        33.72 o
  -1   1  -9        785.03        777.55        47.67 o
   0   1  -9       1603.00       1520.50        66.77 o
   1   1  -9        957.25        729.26        39.48 o
   2   1  -9        407.01        468.62        30.16 o
   3   1  -9        748.73        772.24        46.79 o
   4   1  -9         32.71         42.40        20.54 o
   5   1  -9        131.91        180.11        22.90 o
   6   1  -9         46.10         59.83        24.71 o
   7   1  -9        242.86        208.04        35.15 o
   8   1  -9         65.69         41.55        18.82 o
   9   1  -9         87.79         49.92        19.38 o
  -3   2  -9        458.51        161.64        25.23 o
  -2   2  -9       2330.59       2266.87       108.13 o
  -1   2  -9       1568.96       1509.63        74.79 o
   0   2  -9       1081.27        922.49        49.60 o
   1   2  -9        127.81        128.44        20.82 o
   2   2  -9        773.17        818.26        56.89 o
   3   2  -9        665.61        683.84        52.40 o
   4   2  -9         33.94         62.91        21.41 o
   5   2  -9        222.90        343.97        34.21 o
   6   2  -9         71.94         60.89        32.01 o
   7   2  -9         60.92         43.17        28.91 o
   8   2  -9         75.51         72.19        24.20 o
   9   2  -9         17.36         58.63        28.97 o
  -3   3  -9        653.93        706.84        56.06 o
  -2   3  -9        493.21        556.01        45.44 o
  -1   3  -9         12.00          8.09        17.31 o
   0   3  -9        587.92        500.36        40.89 o
   1   3  -9          9.21         12.00        17.80 o
   2   3  -9         59.76         54.16        20.33 o
   3   3  -9        975.89       1034.56        60.90 o
   4   3  -9         57.53         75.82        25.17 o
   5   3  -9         36.99         74.57        34.98 o
   6   3  -9        148.63        193.35        36.12 o
   7   3  -9          8.85         23.04        30.03 o
   8   3  -9         75.00         23.60        25.11 o
   9   3  -9         40.27         51.45        25.68 o
  -4   4  -9        438.88        536.69        61.35 o
  -3   4  -9        906.67        873.94        67.29 o
  -2   4  -9        907.60        833.09        60.90 o
  -1   4  -9        908.90        875.38        61.62 o
   0   4  -9        359.44        360.05        37.78 o
   1   4  -9        598.44        569.08        45.43 o
   2   4  -9        585.83        622.61        50.08 o
   3   4  -9        346.81        437.74        44.76 o
   4   4  -9         37.48         26.15        24.71 o
   5   4  -9        121.79        172.06        35.51 o
   6   4  -9         95.06        102.44        35.34 o
   7   4  -9        155.09         92.22        49.82 o
   8   4  -9         35.62         70.35        28.52 o
   9   4  -9          6.80          9.93        27.58 o
  -5   5  -9        191.05        166.48        24.62 o
  -4   5  -9        187.97        129.10        23.38 o
  -3   5  -9       1590.20       1416.21       327.30 o
  -2   5  -9         18.09          7.39        12.87 o
  -1   5  -9        710.33        621.24        57.33 o
   0   5  -9        101.64        109.07        29.05 o
   1   5  -9         53.53         17.26        25.07 o
   2   5  -9        282.01        289.75        41.93 o
   3   5  -9        539.54        593.40        59.70 o
   4   5  -9        292.80        308.22        47.81 o
   5   5  -9        116.90        136.59        50.79 o
   6   5  -9        102.43        245.19        56.29 o
   7   5  -9         16.56         65.39        34.43 o
   8   5  -9          1.47         23.13        35.87 o
  -5   6  -9         41.65         37.51        15.14 o
  -4   6  -9         29.66         39.09        13.23 o
  -3   6  -9        578.18        681.91        65.66 o
  -2   6  -9        743.21        616.11        63.80 o
  -1   6  -9        446.12        441.78        55.66 o
   0   6  -9         35.34         65.81        27.84 o
   1   6  -9        405.35        313.49        49.99 o
   2   6  -9        397.81        457.27        54.43 o
   3   6  -9         77.67         76.50        36.58 o
   4   6  -9        446.10        496.91        60.80 o
   5   6  -9         67.17         13.70        33.92 o
   6   6  -9        114.79         43.32        46.18 o
   7   6  -9         38.32        113.10        43.57 o
   8   6  -9         34.87         60.04        40.15 o
  -5   7  -9         14.70         14.51        15.56 o
  -4   7  -9         11.79         10.66        17.14 o
  -3   7  -9         27.40         21.36        16.35 o
  -2   7  -9        255.36        239.19        82.43 o
  -1   7  -9         21.86        -12.12        25.14 o
   0   7  -9         67.62         96.65        34.91 o
   1   7  -9        895.25        779.02        77.97 o
   2   7  -9        233.74        227.97        49.32 o
   3   7  -9        211.14        214.20        50.17 o
   4   7  -9         92.75        107.42        44.16 o
   5   7  -9        169.83         71.12        68.18 o
   6   7  -9         86.38         22.50        51.17 o
   7   7  -9         41.63         27.17        46.62 o
  -6   8  -9         43.74         32.53        33.77 o
  -5   8  -9         21.43         36.00        33.05 o
  -4   8  -9        118.25         59.78        25.53 o
  -3   8  -9         14.14          1.46        15.88 o
  -2   8  -9          6.89        -17.82        17.82 o
  -1   8  -9          1.54          6.77        21.14 o
   0   8  -9         76.52         50.43        35.90 o
   1   8  -9         39.48         57.08        37.72 o
   2   8  -9        258.62        264.00        54.68 o
   3   8  -9         51.51         47.80        39.11 o
   4   8  -9        480.16        515.60        77.30 o
   5   8  -9         59.89         57.45        44.37 o
   6   8  -9         59.43         88.74        55.25 o
  -5   9  -9        126.91         63.38        52.30 o
  -4   9  -9         78.67        140.52        45.98 o
  -3   9  -9         21.41         53.79        20.30 o
  -2   9  -9         17.77         26.73        22.34 o
  -1   9  -9         55.03         47.41        26.45 o
   0   9  -9        462.18        593.75        73.90 o
   1   9  -9        204.32        224.92        53.06 o
   2   9  -9         51.01         73.13        41.67 o
   3   9  -9         52.65         29.07        39.15 o
   4   9  -9        125.47        108.66        48.92 o
   5   9  -9         80.39         78.41        51.28 o
  -3  10  -9         55.46         56.21        25.95 o
  -2  10  -9        138.95         52.97        37.38 o
  -1  10  -9         21.28          0.32        22.32 o
   0  10  -9        179.85        128.69        74.79 o
   1  10  -9        164.56        209.88        55.20 o
   2  10  -9        168.32        144.77        54.83 o
   3  10  -9         16.98        -16.69        36.26 o
  -5 -11  -8          2.05         70.84        45.61 o
  -4 -11  -8         92.58         14.72        55.92 o
  -3 -11  -8         18.61        -36.16        36.16 o
  -2 -11  -8          8.89          2.21        56.45 o
  -1 -11  -8         12.41         -6.91        46.35 o
   0 -11  -8         92.84        159.50        49.04 o
   1 -11  -8          3.00         64.31        30.79 o
  -6 -10  -8          8.83        -52.61        52.61 o
  -5 -10  -8         21.92         25.27        52.42 o
  -4 -10  -8         96.24        159.90        54.61 o
  -3 -10  -8         20.95          5.60        35.29 o
  -2 -10  -8         34.12         51.17        52.12 o
  -1 -10  -8         62.97         51.51        49.71 o
   0 -10  -8         94.46         91.56        43.32 o
   1 -10  -8        110.78         15.95        37.35 o
   4 -10  -8          4.70         35.31        30.42 o
  -8  -9  -8         42.50          2.20        63.13 o
  -7  -9  -8         76.76        -28.76        64.62 o
  -6  -9  -8         86.07         52.96        60.58 o
  -5  -9  -8          2.12        -24.93        47.68 o
  -4  -9  -8        427.48        377.84        79.06 o
  -3  -9  -8        172.80        101.35        64.07 o
  -2  -9  -8         61.61         51.46        35.88 o
  -1  -9  -8        179.72        129.88        40.00 o
   0  -9  -8        146.69         81.55        33.19 o
   1  -9  -8        146.32        124.83        35.38 o
   2  -9  -8        142.55         62.94        32.00 o
   3  -9  -8        194.21        411.68        71.62 o
   4  -9  -8          0.27        -37.85        37.85 o
   5  -9  -8         18.42         35.56        43.86 o
  -8  -8  -8         51.02        -60.14        60.14 o
  -7  -8  -8         35.81         48.40        53.90 o
  -6  -8  -8         58.97         -6.81        54.74 o
  -5  -8  -8          9.86          8.15        42.78 o
  -4  -8  -8        294.24        251.89        63.84 o
  -3  -8  -8        732.22        470.78        80.50 o
  -2  -8  -8         30.10         50.89        32.50 o
  -1  -8  -8        430.38        325.38        69.14 o
   0  -8  -8        717.28        442.51        57.13 o
   1  -8  -8        377.23        217.16        42.86 o
   2  -8  -8         81.49         88.36        35.64 o
   3  -8  -8         99.73        163.02        47.52 o
   4  -8  -8          9.62          2.24        36.56 o
   5  -8  -8         59.30        145.69        54.47 o
   6  -8  -8         28.47         41.18        43.96 o
  -9  -7  -8          0.54        -59.46        65.87 o
  -8  -7  -8         41.41        -35.12        51.17 o
  -7  -7  -8        193.83        225.02        83.38 o
  -6  -7  -8         69.83         33.15        48.65 o
  -5  -7  -8        187.59        184.89        60.38 o
  -4  -7  -8        498.04        506.43        85.61 o
  -3  -7  -8       2377.64       2265.29       201.40 o
  -2  -7  -8        932.83        872.29        87.84 o
  -1  -7  -8         28.13         21.00        23.94 o
   0  -7  -8        107.19         19.94        32.06 o
   1  -7  -8        179.10        142.02        59.93 o
   2  -7  -8        193.41        278.57        46.72 o
   3  -7  -8        218.22        395.89        64.07 o
   4  -7  -8         59.20        125.60        40.60 o
   5  -7  -8         26.84         95.72        44.72 o
   6  -7  -8         44.99         32.69        40.43 o
   7  -7  -8          7.34         33.82        41.67 o
 -10  -6  -8         53.96        125.40        72.80 o
  -9  -6  -8         20.56         54.70        63.33 o
  -8  -6  -8         18.42         -7.34        53.48 o
  -7  -6  -8        171.09        177.19        68.79 o
  -6  -6  -8        164.03        178.58        64.10 o
  -5  -6  -8         29.12         14.95        35.38 o
  -4  -6  -8        247.54        193.46        49.88 o
  -3  -6  -8        868.66        946.82        96.31 o
  -2  -6  -8         61.73         66.63        28.32 o
  -1  -6  -8        200.90        120.62        34.38 o
   0  -6  -8        146.80        108.81        52.47 o
   1  -6  -8        641.94        758.30       140.44 o
   2  -6  -8        409.05        464.44        53.37 o
   3  -6  -8         81.29         69.04        37.14 o
   4  -6  -8         50.79         22.85        42.23 o
   5  -6  -8        215.10        312.14        55.90 o
   6  -6  -8         18.77         34.52        38.42 o
   7  -6  -8         68.96         50.64        44.15 o
   8  -6  -8         56.71         -0.10        37.22 o
  -9  -5  -8         72.08        119.80        68.79 o
  -8  -5  -8        139.15        171.76        68.80 o
  -7  -5  -8        292.51        311.02        83.70 o
  -6  -5  -8        208.25        193.18        61.88 o
  -5  -5  -8        308.56        271.62        55.38 o
  -4  -5  -8        204.81        198.57        49.02 o
  -3  -5  -8        166.12        115.76        40.23 o
  -2  -5  -8        142.69        136.99        34.55 o
  -1  -5  -8        836.76        758.44        62.32 o
   0  -5  -8        541.86        468.53        56.63 o
   1  -5  -8        672.12        588.36        47.02 o
   2  -5  -8        275.40        304.94        41.96 o
   3  -5  -8        370.33        347.57        53.52 o
   4  -5  -8         98.39        111.74        40.38 o
   5  -5  -8        136.08        128.45        44.54 o
   6  -5  -8         34.54        120.80        60.42 o
   7  -5  -8         41.00         32.36        38.93 o
   8  -5  -8         56.76         61.77        46.41 o
  -7  -4  -8        103.83         78.75        50.83 o
  -6  -4  -8        229.47        214.14        60.48 o
  -5  -4  -8         25.39         83.17        38.29 o
  -4  -4  -8        142.47        141.49        40.74 o
  -3  -4  -8        676.43        754.60        68.29 o
  -2  -4  -8        134.52        114.36        30.59 o
  -1  -4  -8        789.64        801.49        33.39 o
   0  -4  -8        451.89        464.47        37.27 o
   1  -4  -8        672.07        742.06        50.72 o
   2  -4  -8        314.25        448.01        46.85 o
   3  -4  -8        197.71        167.49        36.18 o
   4  -4  -8       1577.40       2163.51       150.19 o
   5  -4  -8        547.64        580.13        75.78 o
   6  -4  -8          0.93         25.63        37.28 o
   7  -4  -8         41.45         90.03        48.51 o
   8  -4  -8         11.00        -19.77        42.13 o
   9  -4  -8          3.25         93.19        56.91 o
  -1  -3  -8        210.16        243.45        24.03 o
   0  -3  -8         15.84         31.24        17.62 o
   1  -3  -8        284.04        300.46        32.29 o
   2  -3  -8         16.41         20.23        21.41 o
   3  -3  -8        167.80        189.82        37.44 o
   4  -3  -8        369.58        502.81        59.71 o
   5  -3  -8         67.19         62.22        37.18 o
   6  -3  -8         19.63         36.47        40.16 o
   7  -3  -8         50.73         73.86        45.64 o
   8  -3  -8        184.57        235.77        67.54 o
   9  -3  -8         21.62         -5.40        41.85 o
  -1  -2  -8        151.81        163.44        19.41 o
   0  -2  -8        607.62        563.49        39.78 o
   1  -2  -8         59.53         80.50        24.76 o
   2  -2  -8        110.77        167.57        31.08 o
   3  -2  -8        372.58        351.44        48.52 o
   4  -2  -8       1041.97       1032.54        90.63 o
   5  -2  -8        112.74        134.90        46.49 o
   6  -2  -8        306.00        428.80        75.43 o
   7  -2  -8        173.82         67.42        27.37 o
   8  -2  -8         33.03         98.32        54.27 o
   9  -2  -8          4.20         67.28        55.53 o
  -2  -1  -8       1571.98       1605.62        55.50 o
  -1  -1  -8        322.90        281.75        19.19 o
   0  -1  -8        354.15        369.13        31.13 o
   1  -1  -8        493.04        463.46        23.01 o
   2  -1  -8        213.95        171.96        13.13 o
   3  -1  -8       1032.45       1219.96       109.64 o
   4  -1  -8       1102.81       1244.49       100.39 o
   5  -1  -8        489.51        479.02        61.58 o
   6  -1  -8        132.62        126.96        15.21 o
   7  -1  -8         94.23        105.36        37.98 o
   8  -1  -8         55.21         12.07        14.92 o
   9  -1  -8         22.20        -79.80        79.80 o
  -2   0  -8       1577.43       1251.44        35.99 o
  -1   0  -8       1169.93       1088.74        46.03 o
   0   0  -8        476.81        470.88        30.14 o
   1   0  -8        944.10        916.73        37.86 o
   2   0  -8       3352.31       3298.29       120.40 o
   3   0  -8        794.73        853.24        32.92 o
   4   0  -8        392.40        461.93        30.43 o
   5   0  -8        311.10        327.64        30.22 o
   6   0  -8        229.79        274.01        29.14 o
   7   0  -8         14.06          2.30        15.37 o
   8   0  -8         55.33         40.87        14.68 o
   9   0  -8         58.33        136.06        54.88 o
  -2   1  -8        522.52        393.91        25.37 o
  -1   1  -8       1397.14       1450.61        68.65 o
   0   1  -8       3744.53       3613.04       141.68 o
   1   1  -8        792.09        824.64        40.79 o
   2   1  -8        644.15        587.47        30.82 o
   3   1  -8         10.67        -13.19        15.45 o
   4   1  -8       1028.10       1169.85        60.49 o
   5   1  -8       1023.63       1219.64        60.87 o
   6   1  -8         35.83         50.70        23.64 o
   7   1  -8         79.62        104.84        28.55 o
   8   1  -8         30.62         33.46        18.19 o
   9   1  -8         32.36         33.03        18.64 o
  -3   2  -8        328.70        164.06        23.23 o
  -2   2  -8       1067.67       1026.95        59.59 o
  -1   2  -8       1319.70       1290.10        64.17 o
   0   2  -8       1300.37       1175.20        60.54 o
   1   2  -8        468.87        467.10        32.87 o
   2   2  -8        379.83        275.76        26.29 o
   3   2  -8        199.29        212.80        23.82 o
   4   2  -8        319.18        377.53        32.35 o
   5   2  -8       1713.52       1854.81        95.55 o
   6   2  -8        238.29        276.15        34.15 o
   7   2  -8         37.99         25.50        20.44 o
   8   2  -8         51.16         69.34        30.16 o
   9   2  -8         74.06         44.53        24.95 o
  -3   3  -8        290.05        334.76        39.67 o
  -2   3  -8       1675.91       1627.96        82.13 o
  -1   3  -8        423.13        440.01        36.78 o
   0   3  -8        709.59        635.36        43.63 o
   1   3  -8        690.08        556.33        42.28 o
   2   3  -8       2395.99       2228.19        99.86 o
   3   3  -8        733.32        647.82        46.37 o
   4   3  -8        349.19        342.31        38.04 o
   5   3  -8        688.58        781.76        59.18 o
   6   3  -8        106.85        106.54        30.74 o
   7   3  -8         37.27         66.70        27.89 o
   8   3  -8         24.90         34.16        23.91 o
   9   3  -8         23.99         27.42        26.45 o
  -4   4  -8       1131.63       1333.52        48.28 o
  -3   4  -8          7.18         12.74        13.94 o
  -2   4  -8        209.40        183.63        68.22 o
  -1   4  -8        520.26        503.23        43.36 o
   0   4  -8        355.89        350.19        34.97 o
   1   4  -8        310.31        271.56        34.27 o
   2   4  -8        472.41        464.66        44.38 o
   3   4  -8         43.51         51.39        24.21 o
   4   4  -8        833.92        841.77        64.52 o
   5   4  -8         31.65          8.61        23.75 o
   6   4  -8         56.28         82.50        32.25 o
   7   4  -8         24.52         27.19        33.70 o
   8   4  -8         57.29        136.74        34.84 o
   9   4  -8         54.27         95.81        34.24 o
  -5   5  -8         49.20         38.51        19.76 o
  -4   5  -8        200.25        130.92        45.00 o
  -3   5  -8        397.09        316.92        92.18 o
  -2   5  -8        470.03        479.99        87.75 o
  -1   5  -8        284.70        305.82        40.54 o
   0   5  -8         67.88         67.73        26.51 o
   1   5  -8        540.29        436.97        47.76 o
   2   5  -8         60.10         92.90        30.39 o
   3   5  -8        340.60        322.85        45.65 o
   4   5  -8        276.22        278.06        44.74 o
   5   5  -8         13.04         22.41        28.75 o
   6   5  -8        122.39        135.76        42.06 o
   7   5  -8         36.22          4.27        29.48 o
   8   5  -8         38.87        133.78        40.65 o
  -5   6  -8        244.01        247.76        24.55 o
  -4   6  -8        101.35         58.33        24.28 o
  -3   6  -8        288.67        254.17        87.22 o
  -2   6  -8        619.82        597.56       203.50 o
  -1   6  -8        362.04        397.89        50.60 o
   0   6  -8        942.94        760.00        65.61 o
   1   6  -8         22.65         43.36        27.28 o
   2   6  -8        108.61        127.02        37.23 o
   3   6  -8        206.95        182.66        43.91 o
   4   6  -8        309.88        341.92        51.94 o
   5   6  -8         34.69         54.12        36.97 o
   6   6  -8         52.06         60.94        37.46 o
   7   6  -8         42.00        106.38        39.11 o
   8   6  -8         63.13         10.06        39.53 o
  -6   7  -8         17.92         13.26        26.84 o
  -5   7  -8         27.79         32.79        17.48 o
  -4   7  -8        251.37        255.77        92.32 o
  -3   7  -8         97.19        101.63        37.95 o
  -2   7  -8         53.88         21.68        16.95 o
  -1   7  -8         95.57         10.86        29.72 o
   0   7  -8        446.59        397.02        51.37 o
   1   7  -8        238.09        178.11        45.34 o
   2   7  -8        186.22        202.44        45.83 o
   3   7  -8        202.67        146.64        45.39 o
   4   7  -8         73.65         65.38        39.30 o
   5   7  -8         83.27         31.69        37.45 o
   6   7  -8        135.69        131.03        53.32 o
   7   7  -8         29.40         -5.05        34.64 o
  -6   8  -8         89.41         73.02        38.48 o
  -5   8  -8         71.63         72.87        65.93 o
  -4   8  -8        134.20        117.45        60.25 o
  -3   8  -8        297.39        215.41        95.90 o
  -2   8  -8         34.28          3.04        18.77 o
  -1   8  -8        466.51        456.60        60.02 o
   0   8  -8         26.57         24.00        30.82 o
   1   8  -8        602.15        622.84        70.22 o
   2   8  -8        278.25        369.39        55.44 o
   3   8  -8        153.21        206.41        45.93 o
   4   8  -8         14.37          8.11        33.35 o
   5   8  -8        107.17         41.07        47.80 o
   6   8  -8        124.98         30.29        51.16 o
  -5   9  -8         29.15         45.63        49.59 o
  -4   9  -8        173.22        188.83        97.99 o
  -3   9  -8        149.39         71.18        33.21 o
  -2   9  -8          1.37          1.57        20.10 o
  -1   9  -8        111.41         65.45        34.31 o
   0   9  -8         39.50         40.83        18.54 o
   1   9  -8        127.14        104.01        42.92 o
   2   9  -8        184.17        174.64        51.44 o
   3   9  -8         18.68         68.85        43.15 o
   4   9  -8          4.98         -5.88        32.87 o
   5   9  -8         55.85         49.86        49.98 o
  -4  10  -8          7.72         -2.75        22.14 o
  -3  10  -8        179.32        144.37        49.21 o
  -2  10  -8         90.50         74.89        26.74 o
  -1  10  -8         44.34          8.30        25.79 o
   0  10  -8         17.38         37.07        26.86 o
   1  10  -8         52.26         46.26        38.69 o
   2  10  -8         40.63         17.73        36.12 o
   3  10  -8         23.78         52.38        40.29 o
   4  10  -8         35.97         24.16        36.13 o
  -2 -12  -7          5.32         16.87        41.84 o
  -1 -12  -7        136.61        118.48        61.88 o
  -5 -11  -7          7.06         14.98        54.02 o
  -4 -11  -7          1.42        -53.02        53.02 o
  -3 -11  -7         21.05         43.87        37.95 o
  -2 -11  -7         82.18         36.11        54.48 o
  -1 -11  -7         84.08         19.48        35.05 o
   0 -11  -7         99.27          4.40        33.14 o
   1 -11  -7          0.96        -29.24        29.24 o
  -7 -10  -7         29.85         77.89        92.46 o
  -6 -10  -7          0.90          3.69        57.21 o
  -5 -10  -7         45.24         52.91        56.39 o
  -4 -10  -7        121.55         16.64        51.63 o
  -3 -10  -7         11.07         13.22        33.53 o
  -2 -10  -7        132.05         63.80        59.82 o
  -1 -10  -7         86.97        -23.55        31.68 o
   0 -10  -7        108.12        -38.19        38.19 o
   1 -10  -7         29.46         11.42        20.82 o
   2 -10  -7        159.88         96.83        29.90 o
  -8  -9  -7         49.04        -19.21        74.36 o
  -7  -9  -7          8.63         53.75        50.11 o
  -6  -9  -7         73.91         45.92        64.47 o
  -5  -9  -7         30.90        -10.76        55.71 o
  -4  -9  -7        361.39        230.08        71.68 o
  -3  -9  -7         29.37         48.11        53.18 o
  -2  -9  -7         25.81         18.16        33.04 o
  -1  -9  -7        145.86         72.63        34.80 o
   0  -9  -7        250.80        100.70        37.72 o
   1  -9  -7        240.45        146.43        31.11 o
   2  -9  -7        180.86        151.76        29.65 o
   3  -9  -7        127.18        221.93        38.94 o
   4  -9  -7         12.24         59.38        44.12 o
   5  -9  -7         33.24         88.19        44.82 o
   6  -9  -7          9.15         -8.60        38.83 o
  -9  -8  -7          5.30          1.23        75.67 o
  -8  -8  -7        133.60        126.44        84.57 o
  -7  -8  -7         90.28        289.83        98.32 o
  -6  -8  -7         63.40         55.04        50.47 o
  -5  -8  -7         39.55          6.03        48.49 o
  -4  -8  -7        410.83        415.89        78.73 o
  -3  -8  -7        442.14        377.01        67.49 o
  -2  -8  -7        413.15        358.65        64.07 o
  -1  -8  -7        876.70        512.97        96.95 o
   0  -8  -7        140.69         91.11        37.90 o
   1  -8  -7        279.99        237.61        40.79 o
   2  -8  -7        113.06        135.84        44.21 o
   3  -8  -7         11.62         22.78        12.27 o
   4  -8  -7         13.70         38.81        41.12 o
   5  -8  -7        119.92        198.08        77.06 o
   6  -8  -7         59.66         39.21        42.23 o
   7  -8  -7         32.32        111.94        53.51 o
  -9  -7  -7         35.75         38.69        60.87 o
  -8  -7  -7         61.54         73.23        69.53 o
  -7  -7  -7         66.43         92.20        63.07 o
  -6  -7  -7         11.68         65.87        50.44 o
  -5  -7  -7         23.71         42.57        40.05 o
  -4  -7  -7        248.04        190.32        55.41 o
  -3  -7  -7        747.14        575.94        82.93 o
  -2  -7  -7        219.34        152.27        43.93 o
  -1  -7  -7        713.98        434.19        78.42 o
   0  -7  -7        304.35        279.67        46.04 o
   1  -7  -7        133.61        115.38        22.15 o
   2  -7  -7         13.81         14.07        15.59 o
   3  -7  -7        428.52        636.35        71.60 o
   4  -7  -7         39.40          9.19        30.91 o
   5  -7  -7         62.96         21.64        34.70 o
   6  -7  -7         63.23        119.66        48.41 o
   7  -7  -7         41.09        -16.04        39.05 o
 -10  -6  -7         11.44         -2.21        61.35 o
  -9  -6  -7          2.67         45.23        56.76 o
  -8  -6  -7         17.34        -41.06        48.53 o
  -7  -6  -7         14.40        -21.30        47.55 o
  -6  -6  -7         71.80         99.39        53.24 o
  -5  -6  -7        689.41        648.78       106.42 o
  -4  -6  -7        143.38        117.36        50.99 o
  -3  -6  -7        419.87        332.14        58.26 o
  -2  -6  -7        600.85        444.53        59.49 o
  -1  -6  -7        429.23        317.11        54.98 o
   0  -6  -7        492.80        374.56        25.10 o
   1  -6  -7        315.53        273.42        61.16 o
   2  -6  -7        261.07        336.11        32.19 o
   3  -6  -7        359.79        353.48        53.87 o
   4  -6  -7        370.83        566.38        63.95 o
   5  -6  -7         99.42        158.02        42.98 o
   6  -6  -7         17.94          4.92        31.44 o
   7  -6  -7         64.47        128.73        50.28 o
   8  -6  -7          3.00         10.06        38.51 o
 -10  -5  -7         31.88         83.63        61.73 o
  -9  -5  -7         14.11        126.02        59.37 o
  -8  -5  -7         35.00         32.25        56.10 o
  -7  -5  -7        107.04         79.58        57.24 o
  -6  -5  -7         85.07         70.10        49.12 o
  -5  -5  -7        215.78        153.32        57.00 o
  -4  -5  -7       1704.19       1643.70       138.27 o
  -3  -5  -7         50.36         77.67        30.26 o
  -2  -5  -7        125.73         88.14        31.67 o
  -1  -5  -7        773.60        589.17        50.64 o
   0  -5  -7        233.82        211.96        44.55 o
   1  -5  -7        523.83        601.90        34.57 o
   2  -5  -7        136.33        144.32        32.64 o
   3  -5  -7        719.88        848.49        69.97 o
   4  -5  -7        135.43        150.78        40.09 o
   5  -5  -7        337.97        378.51        57.06 o
   6  -5  -7         54.27         90.58        40.16 o
   7  -5  -7        158.45        306.81        59.70 o
   8  -5  -7         10.17          1.47        33.65 o
   9  -5  -7          1.12         -3.56        50.54 o
  -8  -4  -7        252.40        247.55        80.22 o
  -7  -4  -7        258.05        190.34        65.39 o
  -6  -4  -7        726.36        965.75       114.78 o
  -5  -4  -7        160.98        270.51        51.76 o
  -4  -4  -7        128.30         58.42        45.44 o
  -3  -4  -7        113.95        124.41        31.38 o
  -2  -4  -7        487.05        422.79        46.54 o
  -1  -4  -7        100.83         99.82        11.26 o
   0  -4  -7        289.57        380.44        42.20 o
   1  -4  -7       1825.05       2046.82        97.45 o
   2  -4  -7        260.94        265.94        39.10 o
   3  -4  -7        139.15        169.14        34.98 o
   4  -4  -7         75.93         71.99        32.57 o
   5  -4  -7        144.15        146.70        43.20 o
   6  -4  -7         70.96        117.15        45.93 o
   7  -4  -7         29.66         45.49        41.05 o
   8  -4  -7         75.84         62.62        47.00 o
   9  -4  -7          2.90        -11.87        42.05 o
  -7  -3  -7        219.82        242.64        62.15 o
  -6  -3  -7        263.99        260.41        57.64 o
  -5  -3  -7        217.31        128.04        48.34 o
  -4  -3  -7       1509.98       1530.36       107.79 o
  -3  -3  -7        481.66        512.53        55.58 o
  -2  -3  -7        466.57        569.76        55.55 o
  -1  -3  -7       2130.83       2396.65       107.22 o
   0  -3  -7        368.34        451.36        36.33 o
   1  -3  -7       2150.77       2321.37       108.82 o
   2  -3  -7        222.08        205.12        32.89 o
   3  -3  -7        451.17        396.32        48.11 o
   4  -3  -7        172.29        123.45        35.40 o
   5  -3  -7         61.71         63.61        36.75 o
   6  -3  -7        274.47        235.58        57.08 o
   7  -3  -7        128.15        189.84        56.21 o
   8  -3  -7        115.36        153.16        54.31 o
   9  -3  -7         27.85         -0.27        37.48 o
  -1  -2  -7        689.76        877.92        48.39 o
   0  -2  -7       1374.46       1251.94        60.70 o
   1  -2  -7        301.58        318.53        36.05 o
   2  -2  -7          9.82         35.42        19.50 o
   3  -2  -7       1094.28       1097.85        78.81 o
   4  -2  -7        893.97        967.36        84.84 o
   5  -2  -7        124.81        109.47        43.23 o
   6  -2  -7        304.92        232.90        45.31 o
   7  -2  -7        333.55        161.12       113.01 o
   8  -2  -7        189.55         88.86        77.80 o
   9  -2  -7         10.97         92.62        54.89 o
  -1  -1  -7        141.02        169.57        20.38 o
   0  -1  -7        115.84         97.61        18.37 o
   1  -1  -7       3361.65       3172.40       234.57 o
   2  -1  -7        236.93        258.54        19.85 o
   3  -1  -7        602.01        587.71        20.71 o
   4  -1  -7       1894.56       2080.02        66.53 o
   5  -1  -7        565.89        587.13        29.17 o
   6  -1  -7         61.81         66.91        14.70 o
   7  -1  -7         73.72         32.91        14.71 o
   8  -1  -7        271.93        195.16       110.39 o
   9  -1  -7         36.11         74.70        56.39 o
  -2   0  -7        145.40         84.01         5.97 o
  -1   0  -7       1067.59       1024.79        40.73 o
   0   0  -7       1085.23        908.35        39.50 o
   1   0  -7        154.59         89.97        14.10 o
   2   0  -7        284.48        250.89        17.87 o
   3   0  -7       1684.84       1939.53        69.76 o
   4   0  -7        756.43        797.22        38.64 o
   5   0  -7        174.32        162.24        22.15 o
   6   0  -7        101.21         58.18        22.18 o
   7   0  -7         55.10         58.54        20.65 o
   8   0  -7         52.73         50.70        22.57 o
   9   0  -7         19.59         35.77        21.27 o
  -2   1  -7       1521.12       1348.12        72.62 o
  -1   1  -7        241.12        282.28        28.70 o
   0   1  -7       1990.29       1859.07        90.21 o
   1   1  -7       5712.22       5805.75       226.87 o
   2   1  -7        591.20        452.78        28.98 o
   3   1  -7        596.41        690.68        41.73 o
   4   1  -7        499.37        501.30        29.52 o
   5   1  -7        162.05        150.05        21.41 o
   6   1  -7         44.02         53.35        19.51 o
   7   1  -7         80.52        100.98        28.37 o
   8   1  -7        179.17        122.03        25.88 o
   9   1  -7         37.31         40.10        27.39 o
  10   1  -7         12.25         54.48        20.71 o
  -3   2  -7        917.70        528.59        39.46 o
  -2   2  -7       1589.61       1330.18        70.72 o
  -1   2  -7         12.50         -0.09        17.36 o
   0   2  -7       2296.01       2212.52        94.51 o
   1   2  -7       1312.81       1323.04        62.23 o
   2   2  -7       1511.72       1357.14        60.00 o
   3   2  -7         46.79         45.93        16.47 o
   4   2  -7        777.15        874.08        57.69 o
   5   2  -7         69.66         37.02        26.21 o
   6   2  -7        826.32        928.09        65.22 o
   7   2  -7         64.85         20.20        31.11 o
   8   2  -7         74.75         35.34        23.35 o
   9   2  -7         13.52         -3.66        20.16 o
  10   2  -7         37.44         14.47        20.44 o
  -3   3  -7        279.13        234.87        39.15 o
  -2   3  -7       5158.52       4582.23       740.35 o
  -1   3  -7        509.42        556.29        41.21 o
   0   3  -7        237.99        203.82        27.01 o
   1   3  -7       1184.93       1010.28        53.69 o
   2   3  -7        141.30        114.58        23.99 o
   3   3  -7        163.71        201.79        26.66 o
   4   3  -7        623.63        718.99        61.83 o
   5   3  -7        186.23        187.84        32.30 o
   6   3  -7         20.79          3.91        31.18 o
   7   3  -7         10.90         10.18        23.72 o
   8   3  -7         61.25         13.80        35.31 o
   9   3  -7          8.87         21.77        31.77 o
  -4   4  -7       1377.65       1470.61        61.04 o
  -3   4  -7        388.07        398.52        23.40 o
  -2   4  -7        671.61        717.84        29.64 o
  -1   4  -7       1571.68       1505.24        76.34 o
   0   4  -7        871.73        717.05        49.88 o
   1   4  -7        189.28        261.72        30.33 o
   2   4  -7        101.11         83.89        24.20 o
   3   4  -7        145.61        138.87        30.61 o
   4   4  -7        351.01        410.21        42.87 o
   5   4  -7        288.64        329.91        43.35 o
   6   4  -7        221.04        265.65        45.36 o
   7   4  -7        127.20        110.92        36.13 o
   8   4  -7         33.32         12.73        26.01 o
   9   4  -7          4.89          9.26        28.62 o
  -5   5  -7        776.80        978.56        49.43 o
  -4   5  -7        231.31        245.77        48.99 o
  -3   5  -7        806.19        751.91        66.26 o
  -2   5  -7        725.41        623.58        60.82 o
  -1   5  -7         22.91         15.40        20.42 o
   0   5  -7        323.31        330.91        36.71 o
   1   5  -7        800.94        820.85        58.11 o
   2   5  -7       1027.89        979.03        86.00 o
   3   5  -7        402.12        457.15        48.92 o
   4   5  -7        229.91        265.30        41.99 o
   5   5  -7        252.70        310.13        47.79 o
   6   5  -7         14.56         -5.54        29.33 o
   7   5  -7         39.66         -3.78        31.08 o
   8   5  -7         39.65        131.59        39.35 o
   9   5  -7          5.60         -9.47        31.19 o
  -5   6  -7        453.65        543.30        32.98 o
  -4   6  -7        160.53        126.83        59.94 o
  -3   6  -7         63.40         49.37        15.16 o
  -2   6  -7        528.82        525.53        92.14 o
  -1   6  -7        676.49        601.39        53.96 o
   0   6  -7         66.20         47.33        27.96 o
   1   6  -7        450.08        337.76        48.47 o
   2   6  -7        435.14        504.45        53.18 o
   3   6  -7        108.78         84.87        34.61 o
   4   6  -7        164.66        119.91        37.57 o
   5   6  -7        177.17        223.19        60.05 o
   6   6  -7          9.01        -10.62        32.67 o
   7   6  -7         91.30        124.79        45.50 o
   8   6  -7         73.39         61.07        38.92 o
  -6   7  -7        241.72        438.44        62.22 o
  -5   7  -7        152.64        214.80        26.65 o
  -4   7  -7        247.93        259.63        45.70 o
  -3   7  -7        312.93        257.02        74.55 o
  -2   7  -7       1579.92       1466.07       399.47 o
  -1   7  -7        127.02         83.84        21.40 o
   0   7  -7        127.73        112.57        34.91 o
   1   7  -7         91.34        105.35        35.60 o
   2   7  -7        115.70         90.02        37.78 o
   3   7  -7         85.00         80.09        37.20 o
   4   7  -7        194.88        122.41        46.57 o
   5   7  -7        172.43        134.33        47.40 o
   6   7  -7        126.34         96.24        53.41 o
   7   7  -7         29.06         -0.40        35.78 o
   8   7  -7         42.17        113.55        61.43 o
  -6   8  -7         14.86          7.88        35.96 o
  -5   8  -7         86.23         85.30        54.95 o
  -4   8  -7        336.20        300.84       129.57 o
  -3   8  -7        182.68        169.90        49.21 o
  -2   8  -7        651.63        603.99       204.53 o
  -1   8  -7        195.89        182.46        59.93 o
   0   8  -7        338.38        394.60        52.36 o
   1   8  -7         83.34         56.35        35.31 o
   2   8  -7        637.87        645.36        75.99 o
   3   8  -7          0.47         -5.54        30.70 o
   4   8  -7         48.82         29.47        35.88 o
   5   8  -7        157.87        124.06        51.56 o
   6   8  -7          0.73         54.75        42.81 o
   7   8  -7          0.55         38.15        41.72 o
  -6   9  -7        143.16        101.03        58.61 o
  -5   9  -7        134.94        112.97        80.94 o
  -4   9  -7        143.33        105.03        26.10 o
  -3   9  -7         19.29         -4.36        19.57 o
  -2   9  -7         15.01         25.78        19.52 o
  -1   9  -7        134.20         92.92        27.02 o
   0   9  -7         25.28         28.88        27.42 o
   1   9  -7        194.36        327.26        55.34 o
   2   9  -7        142.26        129.02        47.07 o
   3   9  -7        204.80        121.09        53.18 o
   4   9  -7        142.36         45.68        47.17 o
   5   9  -7         59.24         87.38        50.51 o
   6   9  -7         34.93          6.61        54.26 o
  -4  10  -7         20.99         -2.67        23.28 o
  -3  10  -7         72.09         26.13        26.48 o
  -2  10  -7         48.88         39.76        24.27 o
  -1  10  -7        159.11        110.34        57.97 o
   0  10  -7         35.55         62.56        26.31 o
   1  10  -7         69.47         65.41        23.26 o
   2  10  -7         48.08         69.64        35.64 o
   3  10  -7         34.45         17.40        32.75 o
   4  10  -7         38.70        -13.76        34.07 o
  -2  11  -7         28.91         16.91        34.18 o
  -1  11  -7         40.69         22.75        32.33 o
   0  11  -7         22.26          1.96        27.08 o
   1  11  -7         16.95         10.04        32.03 o
   2  11  -7         17.18         21.31        21.07 o
  -2 -12  -6         11.50         41.16        35.79 o
  -1 -12  -6         49.30        114.25        51.88 o
   0 -12  -6         47.50         59.97        34.09 o
  -5 -11  -6         41.82        105.09        66.01 o
  -4 -11  -6          3.03         84.28        67.64 o
  -3 -11  -6         64.49        179.20        76.05 o
  -2 -11  -6         32.01         57.94        45.42 o
  -1 -11  -6          8.83          2.68        30.32 o
   0 -11  -6        106.67         99.28        50.76 o
   1 -11  -6        157.76         91.09        44.53 o
   2 -11  -6          4.73         35.16        31.16 o
  -7 -10  -6         38.09         16.07        67.07 o
  -6 -10  -6         52.90         27.90        60.49 o
  -5 -10  -6         15.61         14.28        47.86 o
  -4 -10  -6          3.75        -53.51        56.50 o
  -3 -10  -6         56.94         28.49        41.34 o
  -2 -10  -6        140.92         92.68        57.50 o
  -1 -10  -6         27.44         23.06        38.42 o
   0 -10  -6         70.92         38.69        28.70 o
   1 -10  -6         85.58         60.14        26.69 o
   2 -10  -6         53.51         54.71        22.07 o
   5 -10  -6        103.83         84.57        36.99 o
  -8  -9  -6         74.90         72.60        73.78 o
  -7  -9  -6         23.80        122.38        70.53 o
  -6  -9  -6          5.64         72.72        45.42 o
  -5  -9  -6         52.61         47.58        48.88 o
  -4  -9  -6         78.45         41.69        47.29 o
  -3  -9  -6        118.09         96.24        58.06 o
  -2  -9  -6        172.34         86.20        54.52 o
  -1  -9  -6         62.40         37.17        37.56 o
   0  -9  -6        117.02         80.70        31.16 o
   1  -9  -6        138.24        167.79        40.90 o
   2  -9  -6         12.74        -11.58        21.25 o
   3  -9  -6        131.65         -9.31        24.75 o
   4  -9  -6        373.15        679.99        90.97 o
   5  -9  -6         14.42         23.53        40.40 o
   6  -9  -6         14.30         69.35        46.89 o
  -9  -8  -6         46.70        154.65        74.21 o
  -8  -8  -6        107.21        123.96        71.38 o
  -7  -8  -6         85.79        128.66        66.95 o
  -6  -8  -6         13.28         62.45        43.06 o
  -5  -8  -6        222.75        185.18        60.60 o
  -4  -8  -6         36.24         74.83        40.08 o
  -3  -8  -6         43.93         67.36        34.16 o
  -2  -8  -6         27.59         48.36        32.09 o
  -1  -8  -6         68.71         77.65        26.75 o
   0  -8  -6        207.72         90.01        32.14 o
   1  -8  -6        288.60        223.01        43.49 o
   2  -8  -6        257.74        203.61        23.64 o
   3  -8  -6        118.34        147.31        58.93 o
   4  -8  -6         26.67         25.98        33.27 o
   5  -8  -6        107.89         78.22        45.78 o
   6  -8  -6          2.28         65.60        45.79 o
   7  -8  -6         35.25        106.84        66.29 o
  -9  -7  -6        110.24        134.46        79.81 o
  -8  -7  -6         22.48         -0.41        52.59 o
  -7  -7  -6        197.27        109.72        69.24 o
  -6  -7  -6        148.01         71.38        58.09 o
  -5  -7  -6        186.61        167.98        55.27 o
  -4  -7  -6         27.68         57.66        40.87 o
  -3  -7  -6         54.37         47.66        33.13 o
  -2  -7  -6        597.13        467.39        77.69 o
  -1  -7  -6        136.59         85.66        40.44 o
   0  -7  -6        457.99        336.42        41.07 o
   1  -7  -6         85.87         52.81        29.11 o
   2  -7  -6        124.53         97.35        30.51 o
   3  -7  -6         93.70         83.48        11.88 o
   4  -7  -6        207.52        181.74        45.84 o
   5  -7  -6          8.22         21.89        32.23 o
   6  -7  -6        114.70        168.50        50.93 o
   7  -7  -6         37.05         52.00        42.16 o
   8  -7  -6         57.61        142.43        56.46 o
 -10  -6  -6         10.34         58.40        57.62 o
  -9  -6  -6         75.80        234.47        86.77 o
  -8  -6  -6        112.22        108.21        69.48 o
  -7  -6  -6         79.30         53.65        58.29 o
  -6  -6  -6        101.74         92.14        52.41 o
  -5  -6  -6         75.87        170.95        48.56 o
  -4  -6  -6        145.69         61.26        41.97 o
  -3  -6  -6        660.00        716.47        75.47 o
  -2  -6  -6       3869.06       4258.47       239.53 o
  -1  -6  -6        300.11        215.76        34.24 o
   0  -6  -6        390.21        252.13        38.98 o
   1  -6  -6        354.65        332.27        89.02 o
   2  -6  -6       1064.26       1310.05        55.89 o
   3  -6  -6          1.70         13.16         6.00 o
   4  -6  -6        456.97        529.85        62.50 o
   5  -6  -6         89.60         46.43        34.19 o
   6  -6  -6         94.59        113.60        41.37 o
   7  -6  -6         43.77         50.90        40.19 o
   8  -6  -6         19.20          8.47        47.57 o
 -10  -5  -6         25.74         76.16        60.45 o
  -9  -5  -6         36.49         13.85        56.52 o
  -8  -5  -6          2.28         20.21        49.47 o
  -7  -5  -6         46.14        135.08        54.71 o
  -6  -5  -6        225.53        247.90        65.04 o
  -5  -5  -6         46.75          9.59        34.48 o
  -4  -5  -6        189.15        159.35        41.90 o
  -3  -5  -6       1232.95       1392.11       101.28 o
  -2  -5  -6       2652.17       3063.38       168.19 o
  -1  -5  -6        211.06        160.44        38.69 o
   0  -5  -6        455.09        421.73        27.51 o
   1  -5  -6        126.70        181.51        32.45 o
   2  -5  -6       1697.92       2035.10        55.55 o
   3  -5  -6        929.26       1110.42        80.99 o
   4  -5  -6         40.31          8.30        26.23 o
   5  -5  -6        159.40        141.80        39.94 o
   6  -5  -6         81.60        145.76        43.35 o
   7  -5  -6         57.63         57.17        37.75 o
   8  -5  -6         19.96         81.82        57.92 o
   9  -5  -6         11.88         65.44        45.19 o
  -9  -4  -6         12.29         -5.74        44.41 o
  -8  -4  -6         33.63        -12.43        45.02 o
  -7  -4  -6         35.84         33.17        41.90 o
  -6  -4  -6        695.99        684.54        99.03 o
  -5  -4  -6        463.99        496.21        67.90 o
  -4  -4  -6        126.95        141.21        38.34 o
  -3  -4  -6       1070.11       1148.89        86.21 o
  -2  -4  -6       2784.60       2943.37       157.14 o
  -1  -4  -6       1780.07       1937.22        96.50 o
   0  -4  -6       1172.51       1377.78        51.60 o
   1  -4  -6       1409.06       1545.50        51.27 o
   2  -4  -6       1313.57       1522.98        86.92 o
   3  -4  -6       1324.52       1316.13        88.01 o
   4  -4  -6          4.96         21.89        25.72 o
   5  -4  -6        420.65        463.29        59.23 o
   6  -4  -6         89.92        140.06        45.22 o
   7  -4  -6        129.45        190.82        51.93 o
   8  -4  -6         31.98         68.93        44.70 o
   9  -4  -6        118.77        252.27        66.32 o
  -8  -3  -6        534.28        518.28        94.84 o
  -7  -3  -6        142.85         56.15        49.19 o
  -6  -3  -6        142.55        118.10        47.36 o
  -5  -3  -6        178.70         31.22        40.31 o
  -4  -3  -6        151.80        133.01        35.87 o
  -3  -3  -6         60.84         90.52        29.88 o
  -2  -3  -6        281.23        277.29        43.12 o
  -1  -3  -6       3305.18       3592.99       144.50 o
   0  -3  -6        536.59        400.20        25.37 o
   1  -3  -6        123.85        192.62        26.63 o
   2  -3  -6        175.53        211.77        33.49 o
   3  -3  -6        527.05        579.41        51.49 o
   4  -3  -6        626.68        570.54        56.99 o
   5  -3  -6        396.51        500.55        60.94 o
   6  -3  -6         37.60         45.42        36.56 o
   7  -3  -6        161.69         97.78        45.98 o
   8  -3  -6         33.47         33.41        39.20 o
   9  -3  -6         90.14        133.76        54.02 o
  -5  -2  -6       1387.53       1720.81       120.36 o
  -4  -2  -6        870.02        960.71        75.76 o
  -3  -2  -6        722.16        848.71        71.56 o
  -1  -2  -6        368.84        412.73        32.56 o
   0  -2  -6         94.84        901.40        51.26 o
   1  -2  -6        945.21        985.14        58.68 o
   2  -2  -6        604.41        723.75        56.42 o
   3  -2  -6        553.42        460.40        47.13 o
   4  -2  -6        232.62        153.59        45.76 o
   5  -2  -6        422.18        321.47        74.85 o
   6  -2  -6        251.25        183.55        17.34 o
   7  -2  -6        274.44        449.13        74.38 o
   8  -2  -6        205.10        103.87        41.40 o
   9  -2  -6         20.93         52.05        47.29 o
  10  -2  -6         42.36         74.92        56.04 o
  -1  -1  -6       1033.46       1014.27        39.63 o
   0  -1  -6        120.52        143.79        22.99 o
   1  -1  -6        141.45        138.70        13.60 o
   2  -1  -6        402.83        444.87        16.27 o
   3  -1  -6       1041.89       1125.49        35.54 o
   4  -1  -6         96.84        105.00        11.75 o
   5  -1  -6        464.52        491.19        26.63 o
   6  -1  -6        793.60        756.65        41.23 o
   7  -1  -6        138.70         83.86        19.82 o
   8  -1  -6         89.72         45.08        18.64 o
   9  -1  -6         74.43         54.72        50.93 o
  -1   0  -6       2128.02       1648.72        56.32 o
   0   0  -6       1945.63       1509.47        53.13 o
   1   0  -6        418.97        421.77        22.06 o
   2   0  -6       1079.52       1036.27        44.12 o
   3   0  -6        246.47        267.27        22.19 o
   4   0  -6        146.43        211.39        19.86 o
   5   0  -6        392.28        390.22        30.98 o
   6   0  -6        571.44        496.91        45.78 o
   7   0  -6        352.30        341.42        32.61 o
   8   0  -6         12.72         39.63        17.40 o
   9   0  -6          2.39         35.11        21.95 o
  10   0  -6         68.85         57.98        24.43 o
  -2   1  -6       2698.20       2849.80        98.47 o
  -1   1  -6       2446.54       2295.90        93.38 o
   0   1  -6        337.44        252.93        22.34 o
   1   1  -6        596.67        552.46        30.50 o
   2   1  -6       2092.06       1843.79        69.54 o
   3   1  -6       2801.81       2712.44        97.55 o
   4   1  -6        173.71        174.15        23.85 o
   5   1  -6        669.16        774.54        52.34 o
   6   1  -6        128.94        156.12        25.67 o
   7   1  -6        226.58        209.42        39.92 o
   8   1  -6         33.40          7.80        17.99 o
   9   1  -6         19.92         16.92        28.08 o
  10   1  -6         24.65         36.32        19.87 o
  -3   2  -6       2711.75       1094.82        48.51 o
  -2   2  -6         33.76         31.70        15.88 o
  -1   2  -6        628.14        603.17        41.88 o
   0   2  -6       3897.63       3699.29       151.68 o
   1   2  -6       3107.53       2904.69       117.76 o
   2   2  -6       1321.78       1207.14        58.00 o
   3   2  -6       2252.11       2452.70       112.26 o
   4   2  -6        297.44        290.06        35.66 o
   5   2  -6         73.33        104.58        27.30 o
   6   2  -6        792.98        810.76        77.50 o
   7   2  -6         61.03         95.13        29.03 o
   8   2  -6         14.85         40.09        29.87 o
   9   2  -6         69.10         80.82        27.52 o
  10   2  -6         26.70         -1.44        31.01 o
  -4   3  -6        869.34        949.18        40.44 o
  -3   3  -6        735.45        741.29        38.93 o
  -2   3  -6        238.60        255.53        17.09 o
  -1   3  -6        773.20        716.84        47.76 o
   0   3  -6       2114.65       1995.03        92.00 o
   1   3  -6       2315.02       2072.91        93.90 o
   2   3  -6        311.83        305.39        38.97 o
   3   3  -6        373.76        295.24        30.01 o
   4   3  -6        522.83        588.25        43.91 o
   5   3  -6         19.72          4.16        20.51 o
   6   3  -6        952.90       1295.12        88.02 o
   7   3  -6         53.34         58.98        36.29 o
   8   3  -6        126.91         72.69        30.44 o
   9   3  -6          0.16        -21.44        31.27 o
  10   3  -6         25.19         28.97        26.40 o
  -4   4  -6        550.50        690.26        32.56 o
  -3   4  -6       2029.51       2298.05        70.97 o
  -2   4  -6        227.35        186.14        18.12 o
  -1   4  -6       1256.30       1192.18        62.56 o
   0   4  -6        756.34        686.20        48.82 o
   1   4  -6        487.07        453.23        38.80 o
   2   4  -6        561.95        492.88        42.23 o
   3   4  -6         58.77         48.39        23.18 o
   4   4  -6        467.03        507.52        59.80 o
   5   4  -6        522.15        508.81        51.71 o
   6   4  -6       1365.49       1911.20       128.09 o
   7   4  -6         25.72         -1.18        23.86 o
   9   4  -6         49.07         52.83        30.60 o
  -5   5  -6        220.09        272.77        27.93 o
  -4   5  -6        438.53        441.52        30.37 o
  -3   5  -6       1903.79       2007.69        66.28 o
  -2   5  -6          8.98         29.50        14.59 o
  -1   5  -6        159.98        171.37        28.88 o
   0   5  -6          2.69         -6.39        18.66 o
   1   5  -6        329.00        300.87        38.66 o
   2   5  -6        861.01        863.76        61.57 o
   3   5  -6        381.54        415.48        45.34 o
   4   5  -6       1353.57       1500.34        96.49 o
   5   5  -6          8.20        -10.58        25.78 o
   6   5  -6         67.12         32.41        33.55 o
   7   5  -6        120.14        198.55        46.56 o
   8   5  -6         36.82         19.26        31.47 o
   9   5  -6         12.11         11.66        28.18 o
  -5   6  -6        102.05        127.59        29.83 o
  -4   6  -6        372.10        395.24        36.81 o
  -3   6  -6        869.01        880.11        78.52 o
  -2   6  -6        398.70        375.52        70.88 o
  -1   6  -6         90.09        118.68        29.30 o
   0   6  -6       1168.25       1205.80        75.47 o
   1   6  -6        196.39        191.79        36.37 o
   2   6  -6        823.54        872.14        69.45 o
   3   6  -6        314.23        326.52        47.46 o
   4   6  -6        417.17        441.03        56.72 o
   5   6  -6        216.19        208.45        47.94 o
   6   6  -6         27.05         18.97        33.17 o
   7   6  -6         35.76         18.07        36.49 o
   8   6  -6         48.45         85.42        42.41 o
   9   6  -6         51.42         43.91        40.76 o
  -6   7  -6         81.38        106.98        36.52 o
  -5   7  -6         27.13         38.89        20.02 o
  -4   7  -6        165.69        175.00        26.69 o
  -3   7  -6        268.99        285.35        26.96 o
  -2   7  -6        430.03        384.50        81.35 o
  -1   7  -6         90.82         72.04        20.26 o
   0   7  -6       1381.42       1352.92        88.96 o
   1   7  -6        761.71        735.09        68.57 o
   2   7  -6        107.25        155.66        39.14 o
   3   7  -6        128.11        105.28        40.54 o
   4   7  -6        166.91        164.06        44.65 o
   5   7  -6         17.04         10.41        29.13 o
   6   7  -6         32.04         36.66        42.44 o
   7   7  -6        114.54        103.91        50.76 o
   8   7  -6         11.89         -4.11        37.63 o
  -6   8  -6         27.68         48.58        30.11 o
  -5   8  -6         65.45         92.33        50.14 o
  -4   8  -6        381.25        426.61        63.20 o
  -3   8  -6         99.27        100.33        25.52 o
  -2   8  -6        718.20        610.16       173.85 o
  -1   8  -6        809.84        673.11       200.73 o
   0   8  -6        134.69        142.78        37.58 o
   1   8  -6        389.79        396.55        54.58 o
   2   8  -6         22.15         21.89        31.69 o
   3   8  -6        298.57        228.25        53.70 o
   4   8  -6        327.95        379.00        63.67 o
   5   8  -6        197.37        100.01        46.00 o
   7   8  -6         13.50         12.34        41.84 o
  -6   9  -6        152.46        124.50        60.70 o
  -5   9  -6         77.39         36.70        65.25 o
  -4   9  -6        217.65        171.86        34.83 o
  -3   9  -6        381.53        363.33        72.12 o
  -2   9  -6        243.15        123.34        27.75 o
  -1   9  -6        166.31        168.80        40.35 o
   0   9  -6         36.81         22.62        25.20 o
   1   9  -6         21.28         27.39        31.07 o
   2   9  -6        122.90         49.80        38.06 o
   3   9  -6         19.11         58.26        35.77 o
   4   9  -6         55.79         57.56        42.44 o
   5   9  -6        106.19         43.96        47.08 o
   6   9  -6         51.94         88.90        50.72 o
  -5  10  -6        340.10        287.99       190.25 o
  -4  10  -6        129.52         59.50        26.89 o
  -3  10  -6         87.23         71.90        31.74 o
  -2  10  -6         28.59         23.00        32.81 o
  -1  10  -6         58.20         29.55        26.73 o
   0  10  -6         48.60         -4.17        25.32 o
   1  10  -6         63.94         64.89        28.61 o
   2  10  -6        385.89        422.65        66.01 o
   3  10  -6        144.36        119.46        49.18 o
   4  10  -6         26.56         53.00        37.51 o
   5  10  -6         36.48         -4.49        42.11 o
  -2  11  -6         63.51         51.57        57.36 o
  -1  11  -6         10.55         34.77        22.99 o
   0  11  -6         36.35         43.79        31.49 o
   1  11  -6         75.72        131.92        39.39 o
   2  11  -6        151.25        120.37        30.96 o
   3  11  -6         57.90         10.46        42.39 o
  -3 -12  -5         56.16         45.90        49.69 o
  -2 -12  -5          7.63        146.06        56.10 o
  -1 -12  -5         61.33        101.75        45.48 o
   0 -12  -5         65.09         40.49        39.83 o
   1 -12  -5         45.54         13.27        30.76 o
  -5 -11  -5         14.15        -36.92        50.37 o
  -4 -11  -5         52.95         45.12        48.37 o
  -3 -11  -5         62.59         46.39        45.87 o
  -2 -11  -5         29.35         47.34        42.69 o
  -1 -11  -5         12.13         13.49        34.33 o
   0 -11  -5        173.80        153.96        43.65 o
   1 -11  -5        111.73         63.57        31.66 o
   2 -11  -5        100.78         77.35        40.34 o
  -7 -10  -5         55.58         86.50        80.66 o
  -6 -10  -5         34.96         25.17        62.96 o
  -5 -10  -5         32.10        -13.66        50.22 o
  -4 -10  -5         31.50        -11.69        39.33 o
  -3 -10  -5         31.72         37.52        39.09 o
  -2 -10  -5         76.00         42.38        51.17 o
  -1 -10  -5        308.18        104.48        64.98 o
   0 -10  -5        232.01        170.78        51.72 o
   1 -10  -5         65.20         36.54        25.51 o
   2 -10  -5         17.99         59.85        28.24 o
   3 -10  -5         14.53         -6.27        16.05 o
  -8  -9  -5         33.22          6.90        67.06 o
  -7  -9  -5         35.76        119.67        68.87 o
  -6  -9  -5         96.33        147.94        75.29 o
  -5  -9  -5         36.30         59.40        43.54 o
  -4  -9  -5        120.26        116.20        47.35 o
  -3  -9  -5        275.87        186.33        71.74 o
  -2  -9  -5         54.40         -0.64        33.00 o
  -1  -9  -5         96.93         47.12        34.03 o
   0  -9  -5        194.33        165.66        35.27 o
   1  -9  -5         48.75         39.82        29.02 o
   2  -9  -5         82.66         89.98        22.58 o
   3  -9  -5         27.73          5.24        18.01 o
   4  -9  -5        322.83        493.93        52.38 o
   5  -9  -5         39.28         84.81        46.06 o
   6  -9  -5         81.03        128.84        52.16 o
  -9  -8  -5          4.64         97.90        67.52 o
  -8  -8  -5          8.96        -52.96        52.96 o
  -7  -8  -5         24.90         58.35        61.11 o
  -6  -8  -5         66.12        111.32        58.71 o
  -5  -8  -5         70.91         61.91        41.73 o
  -4  -8  -5          0.10        -21.61        33.80 o
  -3  -8  -5        305.43        273.75        57.07 o
  -2  -8  -5          5.96         30.10        36.72 o
  -1  -8  -5        216.65        164.62        41.35 o
   0  -8  -5        275.31        242.56        38.83 o
   1  -8  -5        127.32         69.19        22.74 o
   2  -8  -5        126.63        104.22        26.60 o
   3  -8  -5        134.05        224.08        93.50 o
   4  -8  -5        231.88        224.44        19.14 o
   5  -8  -5        100.15        173.55        52.02 o
   6  -8  -5         95.36        100.76        48.24 o
   7  -8  -5         48.34        110.31        47.97 o
  -9  -7  -5         63.64         94.64        75.27 o
  -8  -7  -5         38.36        -45.39        49.07 o
  -7  -7  -5        119.97         92.50        68.53 o
  -6  -7  -5        109.19        109.86        63.69 o
  -5  -7  -5         22.29         47.21        43.00 o
  -4  -7  -5        419.05        361.95        70.98 o
  -3  -7  -5       1735.73       1834.00       142.32 o
  -2  -7  -5        227.03        221.94        43.48 o
  -1  -7  -5        172.96        129.58        45.33 o
   0  -7  -5        141.87        125.54        34.60 o
   1  -7  -5        651.99        591.56        54.69 o
   2  -7  -5        265.39        325.17        83.30 o
   3  -7  -5        109.70         99.85        17.42 o
   4  -7  -5         84.93         69.89        13.36 o
   5  -7  -5         50.26         72.88        35.12 o
   6  -7  -5         97.55        170.62        48.86 o
   7  -7  -5        154.37        280.15        59.72 o
   8  -7  -5        100.42         79.60        47.18 o
 -10  -6  -5          1.37        -26.07        58.76 o
  -9  -6  -5         22.26         57.45        55.02 o
  -8  -6  -5          1.53        -51.15        51.15 o
  -7  -6  -5         32.23         -3.25        52.19 o
  -6  -6  -5         27.79        110.56        47.94 o
  -5  -6  -5         44.11         76.12        43.21 o
  -4  -6  -5        430.70        431.94        65.58 o
  -3  -6  -5        407.27        336.40        68.54 o
  -2  -6  -5       1224.55       1270.66        84.85 o
  -1  -6  -5         39.94        -13.05        26.91 o
   0  -6  -5        670.50        690.00        59.80 o
   1  -6  -5         17.13         19.11        13.11 o
   2  -6  -5        171.27        161.84        17.28 o
   3  -6  -5         38.35         31.97         9.68 o
   4  -6  -5        310.28        465.00        56.56 o
   5  -6  -5          7.93         -2.23        25.17 o
   6  -6  -5        337.71        480.16        63.39 o
   7  -6  -5        117.92        206.00        49.18 o
   8  -6  -5         94.88        127.59        48.62 o
 -10  -5  -5          2.82        -28.51        50.81 o
  -9  -5  -5         33.68         53.80        56.74 o
  -8  -5  -5          8.79        -11.61        46.05 o
  -7  -5  -5         29.23         43.11        46.63 o
  -6  -5  -5        477.36        575.83        88.68 o
  -5  -5  -5        214.35        193.35        51.12 o
  -4  -5  -5         92.74         95.69        34.69 o
  -3  -5  -5        688.05        756.38        68.13 o
  -2  -5  -5       5909.44       6018.18       312.64 o
  -1  -5  -5        172.47        104.19        29.67 o
   0  -5  -5       2420.98       2198.24        67.86 o
   1  -5  -5        485.50        469.91        25.61 o
   2  -5  -5       1294.23       1464.72        52.55 o
   3  -5  -5         63.46         73.51        13.92 o
   4  -5  -5       1898.56       2236.57       136.58 o
   5  -5  -5         63.19         68.97        33.15 o
   6  -5  -5         48.52         10.88        28.41 o
   7  -5  -5         38.95         90.30        39.11 o
   8  -5  -5         13.51         24.37        34.19 o
   9  -5  -5          2.89        -41.24        41.24 o
 -10  -4  -5         28.74         34.66        41.79 o
  -9  -4  -5         59.46        110.38        52.10 o
  -8  -4  -5        103.43         88.62        50.16 o
  -7  -4  -5        150.60        196.07        57.72 o
  -6  -4  -5         72.17         60.82        42.69 o
  -5  -4  -5        474.19        426.20        64.87 o
  -4  -4  -5        631.94        714.77        71.77 o
  -3  -4  -5        337.25        285.87        44.26 o
  -2  -4  -5       1748.69       1938.98       136.45 o
  -1  -4  -5        554.27        621.07        61.45 o
   0  -4  -5        157.16        166.11        23.27 o
   1  -4  -5        309.35        356.26        21.05 o
   2  -4  -5       2836.71       2921.62        69.43 o
   3  -4  -5        418.64        427.85        44.04 o
   4  -4  -5        586.25        576.01        55.31 o
   5  -4  -5         24.34         23.91        27.07 o
   6  -4  -5        209.49        216.37        47.76 o
   7  -4  -5        108.48        145.68        46.20 o
   8  -4  -5         20.31        -12.82        33.42 o
   9  -4  -5          8.14         51.40        42.67 o
  -9  -3  -5         51.27         76.26        47.94 o
  -8  -3  -5         33.96         66.59        45.44 o
  -7  -3  -5         77.64         78.92        44.39 o
  -6  -3  -5        360.89        426.11        65.80 o
  -5  -3  -5        851.16        946.94        87.17 o
  -4  -3  -5        732.91        807.33        74.09 o
  -3  -3  -5       1655.97       1765.76       115.30 o
  -2  -3  -5       1088.00       1277.61        81.64 o
  -1  -3  -5        211.99        226.79        37.59 o
   0  -3  -5        454.81        404.93        22.86 o
   1  -3  -5       1093.92       1053.76        33.64 o
   2  -3  -5       1290.94       1158.54        71.84 o
   3  -3  -5          0.72          9.20        20.35 o
   4  -3  -5        354.62        321.48        43.01 o
   5  -3  -5        329.80        372.03        49.94 o
   6  -3  -5        103.38         91.42        13.02 o
   7  -3  -5        329.10        154.59        14.91 o
   8  -3  -5         61.19         19.27         8.42 o
   9  -3  -5         66.87        104.36        46.95 o
  10  -3  -5         11.85         57.16        46.12 o
  -7  -2  -5        176.09        240.14        51.72 o
  -6  -2  -5       1529.01       1612.04       123.99 o
  -5  -2  -5       1743.05       1847.37       124.38 o
  -4  -2  -5         53.06         27.79        26.73 o
  -3  -2  -5        789.83        836.94        70.72 o
  -2  -2  -5        980.27        876.89        57.47 o
  -1  -2  -5         84.05         79.71        11.86 o
   0  -2  -5       1063.03       1129.81        48.64 o
   1  -2  -5        898.98        844.24        52.36 o
   2  -2  -5        249.56        193.85        32.28 o
   3  -2  -5        271.01        230.84        36.22 o
   4  -2  -5        110.03         90.20        20.91 o
   5  -2  -5       1239.06       1223.92        47.08 o
   6  -2  -5        425.36        482.49        24.97 o
   7  -2  -5          6.43          3.45        11.40 o
   8  -2  -5         44.84         23.08        22.73 o
   9  -2  -5        131.75         58.90        29.38 o
  10  -2  -5          4.18         21.69        43.31 o
  -1  -1  -5       3836.95       4146.70       142.61 o
   0  -1  -5        172.28        253.78        27.69 o
   1  -1  -5        164.63        158.98        12.11 o
   2  -1  -5       3396.59       3446.23        80.70 o
   3  -1  -5        486.73        463.91        21.46 o
   4  -1  -5        462.17        433.34        20.65 o
   5  -1  -5        151.16        158.04        17.20 o
   6  -1  -5        116.02        100.47        19.54 o
   7  -1  -5         12.38         -6.66        14.09 o
   8  -1  -5        142.62         69.71        46.04 o
   9  -1  -5        106.14         68.02        18.37 o
  -1   0  -5       3304.54       2644.61        78.72 o
   0   0  -5       8159.66       7819.19       323.70 o
   1   0  -5       7210.99       6903.05       258.92 o
   2   0  -5        438.57        443.83        24.82 o
   3   0  -5        428.86        420.32        25.70 o
   4   0  -5        914.31        935.52        45.38 o
   5   0  -5       1382.42       1467.04        60.02 o
   6   0  -5          2.36        -14.73        18.26 o
   7   0  -5        486.15        508.52        49.13 o
   8   0  -5         74.59         82.22        29.86 o
   9   0  -5        187.24         78.58        26.17 o
  10   0  -5          1.79         30.37        26.83 o
  -2   1  -5        271.86        245.92        17.52 o
  -1   1  -5       7181.96       6432.44       254.92 o
   0   1  -5        411.31        411.22        27.01 o
   1   1  -5        443.94        361.44        25.54 o
   2   1  -5        735.41        577.34        30.27 o
   3   1  -5        131.16        141.90        25.35 o
   4   1  -5        622.20        597.44        33.58 o
   5   1  -5       1982.91       2503.31       123.00 o
   6   1  -5        308.68        322.82        44.83 o
   7   1  -5         73.60         87.35        24.10 o
   8   1  -5         43.97         29.82        23.54 o
   9   1  -5         87.16         83.28        36.28 o
  10   1  -5         24.26         26.47        27.69 o
  -3   2  -5         78.27        165.78        14.54 o
  -2   2  -5          4.93         -4.32         7.77 o
  -1   2  -5       5063.58       4608.74       185.50 o
   0   2  -5        288.82        191.83        23.54 o
   1   2  -5        621.10        516.39        35.37 o
   2   2  -5       1162.62       1090.47        52.79 o
   3   2  -5        473.32        404.99        31.86 o
   4   2  -5         38.94         51.56        22.37 o
   5   2  -5        347.13        497.71        49.50 o
   6   2  -5        775.78        837.32        78.36 o
   7   2  -5          5.07         18.57        22.41 o
   8   2  -5        267.38        297.49        40.12 o
   9   2  -5        108.78         49.31        39.74 o
  10   2  -5         90.43         27.67        27.09 o
  -4   3  -5        409.16        444.52        29.69 o
  -3   3  -5        470.49        513.99        22.58 o
  -2   3  -5        155.04        164.97        15.91 o
  -1   3  -5       1947.61       1793.46        84.02 o
   0   3  -5        618.32        630.98        44.16 o
   1   3  -5       2588.65       2217.18        98.34 o
   2   3  -5       1582.49       1452.44        71.25 o
   3   3  -5        139.79        176.39        24.93 o
   4   3  -5        153.38        158.23        26.95 o
   5   3  -5        610.88        642.33        50.34 o
   6   3  -5        360.79        536.45        66.94 o
   7   3  -5         80.82         88.40        32.09 o
   8   3  -5         22.16         19.42        27.44 o
   9   3  -5         57.70         58.88        29.39 o
  10   3  -5         62.76          5.62        27.65 o
  -4   4  -5        809.55        871.50        36.77 o
  -3   4  -5        704.71        791.10        31.71 o
  -2   4  -5        111.93        119.62        15.96 o
  -1   4  -5        372.06        363.33        33.31 o
   0   4  -5        403.43        398.56        33.75 o
   1   4  -5        523.00        484.05        40.87 o
   2   4  -5        595.21        629.70        44.59 o
   3   4  -5        292.55        257.78        33.64 o
   4   4  -5         54.85         82.94        27.05 o
   5   4  -5         66.74         57.38        27.96 o
   6   4  -5        804.16       1093.07        87.28 o
   7   4  -5         90.45         76.10        35.96 o
   8   4  -5         16.09         35.50        31.56 o
   9   4  -5         66.49        109.13        36.23 o
  10   4  -5         14.29          4.26        37.22 o
  -5   5  -5        149.87        271.10        30.15 o
  -4   5  -5        326.78        372.59        27.75 o
  -3   5  -5        209.22        192.82        35.21 o
  -2   5  -5        199.39        283.81        22.35 o
  -1   5  -5       1532.98       1462.39        73.27 o
   0   5  -5        477.61        496.54        42.28 o
   1   5  -5        385.80        440.65        38.93 o
   2   5  -5        134.62        122.45        27.35 o
   3   5  -5        326.67        346.05        40.83 o
   4   5  -5        197.05        206.04        37.87 o
   5   5  -5        708.89        716.40        69.03 o
   6   5  -5        706.54        816.01        80.19 o
   7   5  -5         58.38         91.98        39.93 o
   8   5  -5         31.51         11.44        32.24 o
   9   5  -5         43.92         51.88        33.04 o
  -5   6  -5        202.62        281.17        21.59 o
  -4   6  -5        226.18        268.29        23.77 o
  -3   6  -5        834.41        892.78        48.69 o
  -2   6  -5        319.34        264.97        26.95 o
  -1   6  -5        788.00        653.96        52.03 o
   0   6  -5         96.65        101.66        25.77 o
   1   6  -5        311.07        251.73        40.23 o
   2   6  -5        187.63        172.82        36.10 o
   3   6  -5        889.74       1008.42        75.92 o
   4   6  -5        325.43        363.31        49.59 o
   5   6  -5         37.79         34.24        32.75 o
   6   6  -5        132.17        134.16        48.97 o
   7   6  -5         14.89          1.51        44.70 o
   8   6  -5          4.69         12.31        36.60 o
   9   6  -5          9.13         43.04        33.29 o
  -6   7  -5        127.92        107.85        39.76 o
  -5   7  -5        472.00        630.42        53.78 o
  -4   7  -5        143.10        125.72        23.48 o
  -3   7  -5        148.07        161.22        22.23 o
  -2   7  -5        830.33        747.03        92.83 o
  -1   7  -5        413.11        361.48        57.25 o
   0   7  -5        108.55        101.38        31.23 o
   1   7  -5        379.16        356.33        47.61 o
   2   7  -5        787.24        812.41        71.84 o
   3   7  -5        595.79        645.73        65.14 o
   4   7  -5        617.60        617.00        70.05 o
   5   7  -5        145.79         83.83        41.84 o
   6   7  -5        248.82        209.59        59.41 o
   7   7  -5          3.72          0.09        36.97 o
   8   7  -5          9.40         29.72        38.79 o
  -6   8  -5         43.88         40.96        30.01 o
  -5   8  -5         56.74         33.51        22.28 o
  -4   8  -5        379.27        398.46        34.18 o
  -3   8  -5        233.74        232.27        51.27 o
  -2   8  -5        350.87        334.97        54.09 o
  -1   8  -5       1216.30       1080.40       316.74 o
   0   8  -5       1985.92       1832.85       141.60 o
   1   8  -5        973.11        998.80        80.03 o
   2   8  -5        346.32        349.93        52.25 o
   3   8  -5        211.50        221.00        47.45 o
   4   8  -5        149.88         72.16        42.73 o
   5   8  -5        163.70        125.02        68.63 o
   6   8  -5         29.50         40.54        36.34 o
   7   8  -5         25.24         20.26        41.65 o
   8   8  -5         32.43         29.48        47.51 o
  -6   9  -5         22.29         31.29        43.34 o
  -5   9  -5        130.02        150.00        42.58 o
  -4   9  -5         95.55         84.52        23.79 o
  -3   9  -5        581.89        667.90       170.47 o
  -2   9  -5         97.55         95.73        29.83 o
  -1   9  -5         83.35         42.54        25.02 o
   0   9  -5         27.24         46.60        26.29 o
   1   9  -5         28.78         46.39        34.72 o
   2   9  -5        141.10        122.17        42.75 o
   3   9  -5         98.60         73.68        40.38 o
   4   9  -5        165.12        129.57        52.55 o
   5   9  -5         11.89         28.98        39.20 o
   6   9  -5         79.34         22.01        46.30 o
   7   9  -5         35.18         40.11        51.35 o
  -5  10  -5         55.62         60.94        25.74 o
  -4  10  -5        115.37         89.39        29.41 o
  -3  10  -5         37.28         31.31        23.52 o
  -2  10  -5         35.66         47.04        25.66 o
  -1  10  -5        237.35        153.91        77.21 o
   0  10  -5        163.72        120.48        44.04 o
   1  10  -5        137.43         95.91        47.54 o
   2  10  -5         12.59         46.44        33.99 o
   3  10  -5        196.46        115.75        48.86 o
   4  10  -5         40.64         37.58        40.89 o
   5  10  -5         58.17         54.52        48.15 o
  -3  11  -5         12.82         -5.55        28.33 o
  -2  11  -5          3.97        -23.67        23.67 o
  -1  11  -5         28.28         12.40        29.53 o
   0  11  -5         88.42         64.06        37.90 o
   1  11  -5         35.13         37.92        29.29 o
   2  11  -5         33.23          1.95        29.19 o
   3  11  -5        172.15        176.42        60.76 o
  -3 -12  -4          6.56        -15.73        48.75 o
  -2 -12  -4         76.79         35.94        51.40 o
  -1 -12  -4         41.48         56.54        42.61 o
   0 -12  -4         46.29         53.40        38.41 o
   1 -12  -4         52.37          5.80        46.20 o
  -5 -11  -4         80.81        157.82        57.55 o
  -4 -11  -4         92.25         72.13        57.57 o
  -3 -11  -4         21.77         34.73        43.74 o
  -2 -11  -4         55.05         13.88        40.88 o
  -1 -11  -4         43.92         -5.29        37.29 o
   0 -11  -4         50.73         52.21        33.14 o
   1 -11  -4        119.46        158.54        49.49 o
   2 -11  -4        186.20        162.43        37.24 o
   3 -11  -4          0.23         22.35        21.81 o
  -7 -10  -4         16.63         31.85        58.06 o
  -6 -10  -4         28.02          6.27        57.27 o
  -5 -10  -4          8.30         40.48        51.10 o
  -4 -10  -4        200.38        181.45        60.48 o
  -3 -10  -4         76.50         39.33        46.57 o
  -2 -10  -4         66.08         63.18        39.10 o
  -1 -10  -4         45.64         26.91        38.63 o
   0 -10  -4        163.25        123.71        50.59 o
   1 -10  -4         49.34         31.43        34.20 o
   2 -10  -4         25.00         11.02        30.18 o
   3 -10  -4         10.41         26.58        24.42 o
  -8  -9  -4         54.01        113.48        78.79 o
  -7  -9  -4         54.87        -17.37        64.81 o
  -6  -9  -4          5.16         48.76        54.29 o
  -5  -9  -4         76.84         66.65        52.96 o
  -4  -9  -4        137.69        152.72        51.41 o
  -3  -9  -4        125.80         91.82        48.91 o
  -2  -9  -4        198.64        159.21        46.33 o
  -1  -9  -4         63.83         57.00        33.65 o
   0  -9  -4         96.61         50.62        39.93 o
   1  -9  -4         21.52         12.82        29.21 o
   2  -9  -4          6.20         79.28        27.26 o
   3  -9  -4         11.79         15.06        15.89 o
   4  -9  -4         42.79         15.77        44.35 o
   5  -9  -4         57.87         77.56        44.52 o
   6  -9  -4         55.45         68.02        44.19 o
  -9  -8  -4         17.94        -10.57        63.89 o
  -8  -8  -4         70.53         -8.16        49.40 o
  -7  -8  -4         73.62        -43.97        77.72 o
  -6  -8  -4          4.58         10.54        46.74 o
  -5  -8  -4         20.57         10.90        37.14 o
  -4  -8  -4         24.85         61.93        40.06 o
  -3  -8  -4         37.80         62.35        37.41 o
  -2  -8  -4        565.16        498.02        63.64 o
  -1  -8  -4        119.48        105.20        33.57 o
   0  -8  -4         59.73         75.16        24.89 o
   1  -8  -4         87.39         60.36        21.81 o
   2  -8  -4         81.14         41.63        25.14 o
   3  -8  -4        139.39        152.22        19.73 o
   4  -8  -4          7.79         16.35        13.78 o
   5  -8  -4        143.39        139.88        24.51 o
   6  -8  -4        106.38        159.39        51.99 o
   7  -8  -4         12.44        -10.52        35.82 o
  -9  -7  -4         19.10         -3.31        67.97 o
  -8  -7  -4         24.43        171.62        59.18 o
  -7  -7  -4         52.59         47.13        59.41 o
  -6  -7  -4        200.31        157.01        63.97 o
  -5  -7  -4         21.26         52.12        43.57 o
  -4  -7  -4         13.81        -24.69        30.67 o
  -3  -7  -4        193.95        245.72        40.42 o
  -2  -7  -4         10.71         45.22        31.40 o
  -1  -7  -4        244.47        233.87        34.88 o
   0  -7  -4        196.13        164.63        26.38 o
   1  -7  -4        237.98        210.44        35.72 o
   2  -7  -4        329.40        378.85        83.60 o
   3  -7  -4        330.38        373.72        28.04 o
   4  -7  -4        219.04        269.06        19.95 o
   5  -7  -4        253.09        271.75        18.49 o
   6  -7  -4        193.00        260.03        67.51 o
   7  -7  -4         77.93        152.71        47.16 o
   8  -7  -4         24.72         37.30        39.25 o
 -10  -6  -4          2.51          7.73        65.44 o
  -9  -6  -4         16.74        -20.69        56.93 o
  -8  -6  -4          5.72         50.59        52.24 o
  -7  -6  -4        223.55        248.86        70.75 o
  -6  -6  -4        151.81        161.18        72.26 o
  -5  -6  -4         19.65        -11.79        32.46 o
  -4  -6  -4         98.59        123.40        38.75 o
  -3  -6  -4        602.70        490.90        58.11 o
  -2  -6  -4        516.36        538.71        53.35 o
  -1  -6  -4        317.33        273.39        41.82 o
   0  -6  -4        944.79        893.58        63.98 o
   1  -6  -4        593.60        664.25        28.62 o
   2  -6  -4        252.62        284.88        35.12 o
   3  -6  -4        488.37        550.19        24.70 o
   4  -6  -4        409.76        467.42        48.82 o
   5  -6  -4        134.08        127.26         9.97 o
   6  -6  -4        195.87        375.50        54.37 o
   7  -6  -4         42.68         75.46        36.45 o
   8  -6  -4         53.02         82.94        40.19 o
   9  -6  -4          7.22         29.70        36.39 o
 -10  -5  -4         38.53          3.38        49.91 o
  -9  -5  -4          3.69          0.38        46.95 o
  -8  -5  -4         13.70        -19.51        46.37 o
  -7  -5  -4        247.52        221.46        67.40 o
  -6  -5  -4        547.51        651.82        89.14 o
  -5  -5  -4        285.31        291.26        57.55 o
  -4  -5  -4        648.28        755.09        73.10 o
  -3  -5  -4        751.80        710.91        60.71 o
  -2  -5  -4       1002.95       1008.83        68.59 o
  -1  -5  -4          8.24         -3.42        16.34 o
   0  -5  -4        112.84         83.46        17.70 o
   1  -5  -4       1691.77       1672.17        51.71 o
   2  -5  -4        641.91        723.02        29.39 o
   3  -5  -4        157.63        206.99        13.86 o
   4  -5  -4        218.75        229.05         8.22 o
   5  -5  -4         39.07         21.14         8.19 o
   6  -5  -4        264.45        303.27        48.73 o
   7  -5  -4         38.44         97.71        50.00 o
   8  -5  -4         22.12         78.61        37.89 o
   9  -5  -4         33.70         13.66        32.79 o
 -10  -4  -4         55.77         94.95        52.46 o
  -9  -4  -4         43.27         44.22        45.33 o
  -8  -4  -4        146.83        152.65        60.64 o
  -7  -4  -4        597.72        627.54        99.72 o
  -6  -4  -4        250.08        214.27        56.79 o
  -5  -4  -4         70.13         65.97        37.70 o
  -4  -4  -4        660.31        660.52        65.94 o
  -3  -4  -4        379.53        316.46        42.16 o
  -2  -4  -4       3728.24       4028.77       203.08 o
  -1  -4  -4       2968.94       2786.46       127.64 o
   0  -4  -4       3441.53       3530.32       117.97 o
   1  -4  -4        561.09        594.13        37.40 o
   2  -4  -4       1418.39       1317.32        34.92 o
   3  -4  -4        476.14        502.48        12.56 o
   4  -4  -4          9.27         12.86        20.51 o
   5  -4  -4        307.92        250.78        17.03 o
   6  -4  -4        303.79        223.01        41.46 o
   7  -4  -4         75.30         36.16        17.15 o
   8  -4  -4         47.97         20.08        21.44 o
   9  -4  -4         24.27         57.00        38.99 o
  10  -4  -4          5.21        -41.29        41.29 o
  -9  -3  -4         39.75         64.69        50.15 o
  -8  -3  -4         29.69         23.92        41.02 o
  -7  -3  -4        465.14        467.98        77.88 o
  -6  -3  -4        869.66        923.80        95.63 o
  -5  -3  -4       1066.15       1171.35        96.59 o
  -4  -3  -4        269.05        328.86        45.23 o
  -3  -3  -4       3021.85       2999.87       164.42 o
  -2  -3  -4       1118.81       1217.63        73.17 o
  -1  -3  -4       3335.34       3512.25       177.57 o
   0  -3  -4       1724.84       1486.55        57.08 o
   1  -3  -4         25.72         24.91        10.58 o
   2  -3  -4        822.26        897.78        55.51 o
   3  -3  -4       2302.56       2608.69       132.02 o
   4  -3  -4       1835.71       1479.71       310.27 o
   5  -3  -4         31.00         21.24         4.21 o
   6  -3  -4         19.21         10.55         6.00 o
   7  -3  -4         49.89         32.39         8.17 o
   8  -3  -4        241.90        123.89        43.92 o
   9  -3  -4          9.23         39.32        37.75 o
  10  -3  -4         18.30          0.32        33.03 o
  -8  -2  -4         36.73         56.88        38.77 o
  -7  -2  -4        169.31        193.52        52.77 o
  -6  -2  -4        290.34        304.27        51.09 o
  -5  -2  -4        794.47        732.67        71.84 o
  -4  -2  -4        644.87        643.24        66.09 o
  -3  -2  -4        147.77        114.14        32.14 o
  -2  -2  -4       2367.41       2794.59       132.92 o
  -1  -2  -4       4250.98       4543.49       187.01 o
   0  -2  -4        995.67        849.04        31.45 o
   1  -2  -4       1916.58       1832.18        83.68 o
   2  -2  -4         12.20         27.37        19.61 o
   3  -2  -4        934.44        811.66        62.47 o
   4  -2  -4        291.00        352.92        13.44 o
   5  -2  -4        370.31        305.84        50.42 o
   6  -2  -4         74.79         89.99        38.13 o
   7  -2  -4         31.81         51.51        22.17 o
   8  -2  -4        288.70        136.43        25.29 o
   9  -2  -4         97.16         53.30        23.65 o
  10  -2  -4         31.65        -19.81        40.96 o
  -5  -1  -4         49.70         53.58        28.71 o
  -4  -1  -4        874.20        831.31        70.52 o
  -3  -1  -4       1332.21       1336.48        78.72 o
  -1  -1  -4       3187.46       3012.79       103.89 o
   0  -1  -4      18937.86      18411.61       990.22 o
   1  -1  -4        815.99        606.42        31.01 o
   2  -1  -4         18.47         15.08         5.97 o
   3  -1  -4        432.72        388.13        21.77 o
   4  -1  -4        356.70        350.89        25.96 o
   5  -1  -4        100.59         90.53        15.84 o
   6  -1  -4         86.11         27.58        19.37 o
   7  -1  -4        304.70        285.37        50.62 o
   8  -1  -4         21.94          0.15        16.26 o
   9  -1  -4        128.87         70.66        24.16 o
  10  -1  -4         21.51          3.89        22.95 o
  -1   0  -4       3776.04       2837.45        79.81 o
   0   0  -4       3367.09       2862.49       102.08 o
   1   0  -4        520.92        556.00        24.13 o
   2   0  -4         47.87         49.55        12.69 o
   3   0  -4        873.59        990.80        45.47 o
   4   0  -4        779.23        767.86        42.33 o
   5   0  -4         84.21        111.97        21.34 o
   6   0  -4         12.08          6.07        18.87 o
   7   0  -4         98.47         93.41        28.44 o
   8   0  -4        195.61        120.88        38.41 o
   9   0  -4         56.76         36.01        22.60 o
  10   0  -4          5.08         28.77        29.03 o
  -2   1  -4       2358.24        252.68        17.57 o
  -1   1  -4       1915.97       1609.87        67.13 o
   0   1  -4       3873.82       3080.20       118.77 o
   1   1  -4       1552.35       1653.67        73.56 o
   2   1  -4        396.78        354.15        23.32 o
   3   1  -4        391.97        240.65        23.63 o
   4   1  -4        308.09        347.68        25.87 o
   5   1  -4        339.31        308.91        27.06 o
   6   1  -4        270.39        386.86        33.83 o
   7   1  -4        187.84        194.20        30.38 o
   8   1  -4        138.77        157.57        44.13 o
   9   1  -4        118.21         49.50        29.99 o
  10   1  -4         39.51         23.09        23.40 o
  -3   2  -4        240.24        277.26        23.01 o
  -2   2  -4       2730.30       2343.18        55.47 o
  -1   2  -4        863.32        737.79        41.46 o
   0   2  -4          6.53          5.09        13.01 o
   1   2  -4       1746.97       1562.04        66.34 o
   2   2  -4        303.21        277.62        25.79 o
   3   2  -4        850.91        829.75        47.69 o
   4   2  -4        395.28        454.33        34.10 o
   5   2  -4        474.81        491.23        47.64 o
   6   2  -4         48.74         68.13        23.96 o
   7   2  -4        564.60        518.26        70.28 o
   8   2  -4          1.98          7.48        29.66 o
   9   2  -4          8.33         -7.29        22.60 o
  10   2  -4         30.97         27.59        28.18 o
  -4   3  -4        187.23        155.38        21.22 o
  -3   3  -4       2444.90       2434.80        69.03 o
  -2   3  -4       1701.41       1549.16        43.00 o
  -1   3  -4       4402.05       4083.01       167.21 o
   0   3  -4        606.47        610.89        39.05 o
   1   3  -4        244.95        288.44        29.92 o
   2   3  -4       1061.67        929.32        52.55 o
   3   3  -4          4.19          6.67        16.02 o
   4   3  -4        919.19       1034.39        58.73 o
   5   3  -4        586.15        685.51        52.55 o
   6   3  -4         60.04         53.81        27.51 o
   7   3  -4         60.11         61.63        31.62 o
   8   3  -4        237.55        259.48        45.94 o
   9   3  -4         94.01         70.33        33.27 o
  10   3  -4         21.72         23.24        25.98 o
  -4   4  -4        428.94        482.21        24.86 o
  -3   4  -4        179.10        189.13        15.20 o
  -2   4  -4        358.32        306.23        18.02 o
  -1   4  -4        301.49        318.23        31.22 o
   0   4  -4        229.08        157.74        25.78 o
   1   4  -4       1537.14       1498.11        76.45 o
   2   4  -4        968.42       1010.92        60.22 o
   3   4  -4       1171.10       1245.22        70.32 o
   4   4  -4         60.03         47.98        25.52 o
   5   4  -4        729.01        852.54        67.77 o
   6   4  -4          0.92         21.21        34.73 o
   7   4  -4        295.01        360.91        57.94 o
   8   4  -4         56.80         63.84        33.81 o
   9   4  -4        113.30        116.13        38.62 o
  10   4  -4         99.08         67.86        37.95 o
  -5   5  -4       1200.11       1468.62        74.19 o
  -4   5  -4        148.96        129.25        16.67 o
  -3   5  -4        591.62        641.40        31.94 o
  -2   5  -4        140.60        125.91        41.02 o
  -1   5  -4        798.96        705.40        32.50 o
   0   5  -4        596.17        628.05        45.27 o
   1   5  -4        617.07        683.34        47.33 o
   2   5  -4        892.70        893.24        57.92 o
   3   5  -4        469.69        528.59        49.04 o
   4   5  -4        153.03        139.19        34.15 o
   5   5  -4        852.59       1184.50        90.58 o
   6   5  -4        620.51        695.05        71.95 o
   7   5  -4        439.16        476.15        75.35 o
   8   5  -4         88.11         57.78        39.84 o
   9   5  -4         62.80        102.84        50.78 o
  -5   6  -4        102.56         66.21        16.62 o
  -4   6  -4        733.33        807.87        43.67 o
  -3   6  -4        616.50        658.17        43.85 o
  -2   6  -4        969.97       1015.40        44.05 o
  -1   6  -4         50.10         36.25        14.15 o
   0   6  -4        593.75        551.30        46.05 o
   1   6  -4       1790.54       1573.24        87.61 o
   2   6  -4        301.86        274.46        39.82 o
   3   6  -4       1042.91       1066.62        78.00 o
   4   6  -4        452.04        473.52        57.89 o
   5   6  -4        582.47        666.54        72.86 o
   6   6  -4        381.34        474.94        64.25 o
   7   6  -4        117.67        145.93        50.71 o
   8   6  -4        125.91        174.37        51.82 o
   9   6  -4         21.98         49.75        37.93 o
  -6   7  -4         19.16         69.49        33.38 o
  -5   7  -4        384.56        617.68        41.43 o
  -4   7  -4        146.10        201.42        25.64 o
  -3   7  -4         75.49         69.38        20.29 o
  -2   7  -4        864.84        948.31       139.23 o
  -1   7  -4        923.44        779.01        43.88 o
   0   7  -4        155.65        141.20        31.28 o
   1   7  -4       1172.10       1087.75        77.43 o
   2   7  -4       1104.16       1062.62        79.68 o
   3   7  -4        403.62        409.08        55.26 o
   4   7  -4         24.25         32.62        31.84 o
   5   7  -4        263.67        205.49        52.67 o
   6   7  -4         86.03         54.03        41.32 o
   7   7  -4         64.67          4.26        41.96 o
   8   7  -4         28.19         77.22        43.31 o
  -6   8  -4         16.85          0.94        24.86 o
  -5   8  -4         71.87         76.08        35.35 o
  -4   8  -4        232.75        246.74        51.40 o
  -3   8  -4        202.51        238.41        74.76 o
  -2   8  -4         85.54         83.32        21.13 o
  -1   8  -4        746.15        695.16       168.07 o
   0   8  -4         69.34         77.59        22.28 o
   1   8  -4        369.71        363.99        48.42 o
   2   8  -4         30.63         67.71        29.81 o
   3   8  -4        175.66        121.21        39.32 o
   4   8  -4        364.27        383.91        62.04 o
   5   8  -4         26.08         39.50        35.65 o
   6   8  -4          9.86        -17.62        37.22 o
   7   8  -4         10.67         -6.31        55.62 o
   8   8  -4          4.91        -17.42        35.23 o
  -6   9  -4         18.40         18.60        42.03 o
  -5   9  -4        250.70        243.16        47.11 o
  -4   9  -4         75.37         78.23        26.50 o
  -3   9  -4        123.93        111.31        30.08 o
  -2   9  -4        171.32        163.98        44.95 o
  -1   9  -4        610.28        560.13       112.48 o
   0   9  -4         46.03         62.77        23.13 o
   1   9  -4         87.45         25.73        32.86 o
   2   9  -4        790.54        893.76        90.72 o
   3   9  -4         99.92        121.35        41.04 o
   4   9  -4         16.54         28.53        36.27 o
   5   9  -4        121.38         89.80        51.22 o
   6   9  -4         11.48         45.45        40.77 o
   7   9  -4         39.85          7.57        48.04 o
  -5  10  -4         68.74        174.68        39.94 o
  -4  10  -4         48.26         44.66        32.77 o
  -3  10  -4          3.78         10.66        18.84 o
  -2  10  -4        124.45        120.33        29.17 o
  -1  10  -4        507.17        452.42       131.10 o
   0  10  -4        136.05        123.64        35.82 o
   1  10  -4          8.72         -3.63        28.23 o
   2  10  -4         86.27        103.52        46.34 o
   3  10  -4        155.95        109.87        66.09 o
   4  10  -4          5.61          5.61        38.32 o
   5  10  -4         21.89         -6.14        37.08 o
   6  10  -4        122.32         -0.95        54.60 o
  -3  11  -4         73.36         31.56        31.78 o
  -2  11  -4         10.62         -0.04        22.74 o
  -1  11  -4         75.57         44.14        37.51 o
   0  11  -4         12.43        -14.97        26.62 o
   1  11  -4          9.29         22.16        76.54 o
   2  11  -4         15.40         66.53        35.53 o
   3  11  -4        110.58        139.78        68.07 o
   4  11  -4         16.98         53.34        50.19 o
  -3 -12  -3        214.52        235.13       102.36 o
  -2 -12  -3         65.41         44.42        45.57 o
  -1 -12  -3         16.66         49.27        37.58 o
   0 -12  -3         17.43         63.45        49.91 o
   1 -12  -3        177.84        168.72        59.93 o
  -5 -11  -3         70.99         -7.48        54.05 o
  -4 -11  -3         47.02        140.06        58.37 o
  -3 -11  -3          6.94         44.24        39.08 o
  -2 -11  -3        151.01         60.15        72.95 o
  -1 -11  -3          5.90         18.10        37.00 o
   0 -11  -3         86.49         86.59        39.58 o
   1 -11  -3         32.21         91.04        41.16 o
   2 -11  -3        147.43        161.62        49.36 o
   3 -11  -3         63.30         71.23        25.17 o
  -7 -10  -3         37.86         51.84        63.87 o
  -6 -10  -3         64.48        -13.75        52.24 o
  -5 -10  -3        154.28        208.64        64.34 o
  -4 -10  -3         45.99        114.46        48.69 o
  -3 -10  -3         68.94         50.93        44.39 o
  -2 -10  -3        155.10        107.82        45.72 o
  -1 -10  -3         14.93         10.15        36.39 o
   0 -10  -3         31.36         20.43        29.14 o
   1 -10  -3          1.55          6.39        24.11 o
   2 -10  -3         21.62         45.76        21.63 o
   3 -10  -3         44.67         71.55        31.21 o
   4 -10  -3         18.89         47.66        21.28 o
  -8  -9  -3         36.29         55.20        61.66 o
  -7  -9  -3         12.09         83.02        64.94 o
  -6  -9  -3         63.88         23.74        54.99 o
  -5  -9  -3        256.34        234.35        65.99 o
  -4  -9  -3        115.92         66.09        38.49 o
  -3  -9  -3         10.14         28.34        32.89 o
  -2  -9  -3        139.67        158.66        42.45 o
  -1  -9  -3        163.92        148.32        43.11 o
   0  -9  -3         95.27         47.70        31.49 o
   1  -9  -3        281.54        290.40        41.37 o
   2  -9  -3        175.52        174.38        37.36 o
   3  -9  -3         11.03         27.33        24.30 o
   4  -9  -3        115.63         76.02        27.24 o
   5  -9  -3         85.31         41.91        48.70 o
   6  -9  -3          7.62         22.59        35.39 o
  -9  -8  -3         53.72        -19.43        63.64 o
  -8  -8  -3         56.21        139.95        74.38 o
  -7  -8  -3         42.40         28.49        60.67 o
  -6  -8  -3         61.56         32.50        51.79 o
  -5  -8  -3         68.39         54.46        44.18 o
  -4  -8  -3        157.00        149.05        51.95 o
  -3  -8  -3        380.25        364.71        59.51 o
  -2  -8  -3        158.19        132.28        40.64 o
  -1  -8  -3        834.03        785.98        74.54 o
   0  -8  -3        371.90        305.19        57.51 o
   1  -8  -3        481.09        455.73        43.39 o
   2  -8  -3        573.57        578.36        54.61 o
   3  -8  -3        264.46        318.15        37.86 o
   4  -8  -3          0.68         10.63        13.24 o
   5  -8  -3        129.10         89.39        42.45 o
   6  -8  -3         35.11         70.76        37.96 o
   7  -8  -3         83.46        100.23        46.72 o
  -9  -7  -3         55.66         31.80        50.55 o
  -8  -7  -3         78.04         55.36        56.66 o
  -7  -7  -3          9.58          3.10        50.87 o
  -6  -7  -3        167.53        141.97        52.52 o
  -5  -7  -3         89.36        118.84        46.65 o
  -4  -7  -3        295.31        334.49        56.44 o
  -3  -7  -3         80.46         55.60        34.92 o
  -2  -7  -3        360.37        329.14        46.52 o
  -1  -7  -3        652.47        575.22        55.03 o
   0  -7  -3        545.49        419.74        43.45 o
   1  -7  -3        508.71        517.07        40.82 o
   2  -7  -3        219.56        186.40        22.81 o
   3  -7  -3         48.23         33.09        15.44 o
   4  -7  -3        381.15        476.86        28.17 o
   5  -7  -3        754.06        863.52        59.21 o
   6  -7  -3         71.55         47.62        28.76 o
   7  -7  -3         92.97        100.55        52.51 o
   8  -7  -3         35.72         25.72        34.83 o
 -10  -6  -3          2.69        -43.04        68.06 o
  -9  -6  -3         41.90         11.33        60.03 o
  -8  -6  -3         38.09         54.58        48.30 o
  -7  -6  -3         54.20         46.77        51.12 o
  -6  -6  -3         13.13         -0.45        38.68 o
  -5  -6  -3         36.76         16.79        35.42 o
  -4  -6  -3       1624.78       1656.15       131.31 o
  -3  -6  -3        440.74        364.37        50.42 o
  -2  -6  -3       1090.28        979.29        69.54 o
  -1  -6  -3         92.54         32.90        28.20 o
   0  -6  -3        118.89         97.06        22.28 o
   1  -6  -3        454.56        465.87        40.61 o
   2  -6  -3        561.48        684.62        31.77 o
   3  -6  -3        563.50        656.92        30.32 o
   4  -6  -3        152.12        160.02        14.96 o
   5  -6  -3        788.94        855.65        30.20 o
   6  -6  -3        115.98         89.39        11.55 o
   7  -6  -3         16.40         -1.00         6.20 o
   8  -6  -3        120.54        146.69        43.04 o
   9  -6  -3         70.05         76.55        41.02 o
  -9  -5  -3          9.06          1.07        53.45 o
  -8  -5  -3        237.39        262.66        77.06 o
  -7  -5  -3        349.30        354.84        72.40 o
  -6  -5  -3        660.27        594.03        90.59 o
  -5  -5  -3        630.59        609.17        77.55 o
  -4  -5  -3        147.22        174.06        41.24 o
  -3  -5  -3        355.12        327.86        47.39 o
  -2  -5  -3       1732.55       1682.77        95.13 o
  -1  -5  -3        498.20        447.95        37.87 o
   0  -5  -3        374.45        398.09        40.23 o
   1  -5  -3        301.57        304.93        21.61 o
   2  -5  -3       1832.51       2002.96        58.21 o
   3  -5  -3       1097.90       1278.76        37.02 o
   4  -5  -3        181.49        178.87        12.38 o
   5  -5  -3        771.39        860.10        25.35 o
   6  -5  -3        119.64        105.88        12.93 o
   7  -5  -3         35.75         12.75         8.04 o
   8  -5  -3        157.17        182.52        44.13 o
   9  -5  -3         37.82         96.98        40.44 o
 -11  -4  -3         29.33        -17.20        49.57 o
 -10  -4  -3         18.19         -9.47        49.08 o
  -9  -4  -3         10.06         39.38        49.88 o
  -8  -4  -3        200.83        240.39        64.77 o
  -7  -4  -3        325.71        367.34        76.08 o
  -6  -4  -3         47.28        124.19        42.62 o
  -5  -4  -3        297.21        361.51        56.48 o
  -4  -4  -3       1524.46       1505.20       100.70 o
  -3  -4  -3       1207.84       1260.73        85.61 o
  -2  -4  -3       1307.96       1431.86        87.31 o
  -1  -4  -3       6737.67       6012.99       276.64 o
   0  -4  -3       1470.14       1515.81        64.12 o
   1  -4  -3        383.53        422.21        21.97 o
   2  -4  -3         56.67         79.66        10.10 o
   3  -4  -3       1070.32       1191.03        58.83 o
   4  -4  -3        148.47        138.13        11.03 o
   5  -4  -3         69.40         39.63        13.23 o
   6  -4  -3        443.92        415.11        24.94 o
   7  -4  -3         10.00         -4.35        10.54 o
   8  -4  -3        116.57         46.65        33.75 o
   9  -4  -3         41.52          7.51        30.73 o
  10  -4  -3         30.74         68.97        41.55 o
 -10  -3  -3         63.94         18.82        46.05 o
  -9  -3  -3          5.93         51.44        39.88 o
  -8  -3  -3        321.19        399.30        75.80 o
  -7  -3  -3         75.66        102.33        45.44 o
  -6  -3  -3        358.65        431.02        60.56 o
  -5  -3  -3       1106.87       1129.40        87.39 o
  -4  -3  -3        792.97        855.15        72.33 o
  -3  -3  -3        717.35        789.30        66.42 o
  -2  -3  -3       2221.23       2238.21       106.09 o
  -1  -3  -3       5065.71       5185.92       216.97 o
   0  -3  -3        381.05        296.69        19.22 o
   1  -3  -3       1039.32        959.37        29.76 o
   2  -3  -3        814.92        701.93        25.74 o
   3  -3  -3        273.05        332.56        17.40 o
   4  -3  -3        161.11        174.41         7.77 o
   5  -3  -3        337.42        347.89        11.30 o
   6  -3  -3         43.41         38.54         7.53 o
   7  -3  -3         26.54         12.73         9.25 o
   8  -3  -3         55.46         48.31        15.85 o
   9  -3  -3         23.47         11.70         9.46 o
  10  -3  -3          7.10         -2.18        31.74 o
  -8  -2  -3        145.36        121.93        50.23 o
  -7  -2  -3        933.19       1228.88       112.90 o
  -6  -2  -3        582.74        631.26        63.25 o
  -5  -2  -3       2272.49       2787.51       163.32 o
  -4  -2  -3       1384.18       1349.89        94.01 o
  -3  -2  -3        622.56        695.80        58.24 o
  -2  -2  -3       1063.82        932.86        58.12 o
  -1  -2  -3      17737.13      18138.26      1121.11 o
   0  -2  -3       1623.77       1637.28        53.80 o
   1  -2  -3       1736.99       1590.54        82.96 o
   2  -2  -3        384.90        376.83        34.10 o
   3  -2  -3        997.05        820.10        33.34 o
   4  -2  -3        174.64        146.30        11.25 o
   5  -2  -3        100.60         72.07        12.76 o
   6  -2  -3        362.39        332.30        29.16 o
   7  -2  -3         24.10          9.38        16.98 o
   8  -2  -3          2.89        -12.10        12.65 o
   9  -2  -3         11.18         29.11        14.43 o
  10  -2  -3         83.26         26.03        16.94 o
  -6  -1  -3        401.55        346.63        48.09 o
  -5  -1  -3         23.82         41.29        24.65 o
  -4  -1  -3       2992.73       3053.02       163.70 o
  -3  -1  -3       1662.95       1794.21        94.97 o
  -2  -1  -3        681.38        579.26        54.46 o
  -1  -1  -3       1280.44       1415.91        82.26 o
   0  -1  -3        745.69        523.67        31.21 o
   2  -1  -3        501.66        400.24        13.11 o
   3  -1  -3        339.05        357.79        18.66 o
   4  -1  -3        759.28        750.14        35.87 o
   5  -1  -3        127.96        166.45        19.53 o
   6  -1  -3        283.08        266.89        30.67 o
   7  -1  -3          9.64          9.29        16.12 o
   8  -1  -3         24.27         28.35        19.88 o
   9  -1  -3         20.17         56.89        31.24 o
  10  -1  -3        102.97          3.63        26.58 o
  -1   0  -3       2829.60       2528.35        56.35 o
   0   0  -3       5101.30       4261.26       132.17 o
   1   0  -3      13941.50      12972.37       579.72 o
   2   0  -3       3658.42       3608.59       122.22 o
   3   0  -3       1816.81       1578.36        62.98 o
   4   0  -3        442.78        593.02        31.63 o
   5   0  -3        457.99        504.17        30.65 o
   6   0  -3        273.08        290.34        37.12 o
   7   0  -3        438.85        421.50        38.54 o
   8   0  -3        152.26         77.65        24.33 o
   9   0  -3         53.76         33.38        24.71 o
  10   0  -3         39.32         12.96        23.81 o
  -1   1  -3       4505.83       4593.13       178.20 o
   0   1  -3      12491.51      11869.54       541.79 o
   1   1  -3       3277.84       2620.67        96.77 o
   2   1  -3        913.31        794.70        37.27 o
   3   1  -3       3362.84       3025.57       113.44 o
   4   1  -3       1009.68        960.61        60.15 o
   5   1  -3         61.25        101.65        24.13 o
   6   1  -3        562.94        546.08        43.70 o
   7   1  -3         59.54         31.27        21.17 o
   8   1  -3        321.46        274.95        50.58 o
   9   1  -3         25.73         13.74        34.73 o
  10   1  -3         64.71         34.07        35.78 o
  -3   2  -3       1630.10       2116.97        82.09 o
  -2   2  -3       2756.92       2490.45        57.94 o
  -1   2  -3        901.79        851.06        45.62 o
   0   2  -3       3228.72       3226.29       123.61 o
   1   2  -3       2632.41       2800.89       103.54 o
   2   2  -3        918.66        839.77        43.90 o
   3   2  -3        377.47        403.82        34.09 o
   4   2  -3        942.21        959.26        52.18 o
   5   2  -3        335.80        442.74        50.09 o
   6   2  -3        418.33        444.47        45.77 o
   7   2  -3         66.34         77.02        26.88 o
   8   2  -3        316.73        274.06        46.68 o
   9   2  -3         44.97         51.13        41.23 o
  10   2  -3         12.29         -7.82        36.80 o
  -4   3  -3        680.11        714.89        35.43 o
  -3   3  -3        516.27        617.39        24.63 o
  -2   3  -3        782.50        938.56        30.99 o
  -1   3  -3        295.28        342.38        27.45 o
   0   3  -3       1398.32       1284.80        58.78 o
   1   3  -3        318.28        310.54        30.33 o
   2   3  -3       2413.27       2290.33       106.83 o
   3   3  -3       2613.31       2555.41       117.08 o
   4   3  -3        110.16        105.80        23.26 o
   5   3  -3        248.73        272.51        34.77 o
   6   3  -3        341.65        352.47        45.94 o
   7   3  -3        760.32        857.14        75.53 o
   8   3  -3         57.68         55.88        41.58 o
   9   3  -3        132.24         49.97        35.90 o
  10   3  -3         86.21         72.56        34.72 o
  -4   4  -3        711.33        692.11        33.82 o
  -3   4  -3         52.23         57.84        13.51 o
  -2   4  -3       1717.06       1698.36        54.84 o
  -1   4  -3        215.99        195.79        18.18 o
   0   4  -3        590.75        609.05        41.91 o
   1   4  -3        613.48        637.81        44.43 o
   2   4  -3        113.84        124.07        27.00 o
   3   4  -3        212.54        225.49        33.58 o
   4   4  -3        780.98        931.99        77.33 o
   5   4  -3         11.87         -1.87        21.56 o
   6   4  -3        281.39        284.72        45.72 o
   7   4  -3        785.06       1192.08       110.09 o
   8   4  -3         31.77         32.12        35.48 o
   9   4  -3        125.72        110.34        38.96 o
  10   4  -3         49.66          8.50        37.75 o
  -5   5  -3        833.64        984.74        72.77 o
  -4   5  -3        315.81        308.63        21.92 o
  -3   5  -3        102.07        127.53        19.99 o
  -2   5  -3        420.54        428.58        37.55 o
  -1   5  -3         66.60         65.86        13.58 o
   0   5  -3        376.15        326.37        33.91 o
   1   5  -3        106.73        107.60        25.38 o
   2   5  -3        576.61        546.79        46.13 o
   3   5  -3       1546.68       1399.09        83.41 o
   4   5  -3        213.14        240.58        40.19 o
   5   5  -3        226.10        285.63        46.93 o
   6   5  -3         22.91         22.81        30.18 o
   7   5  -3        864.51       1244.82       137.33 o
   8   5  -3        120.21        187.14        63.51 o
   9   5  -3         40.43         83.61        38.35 o
  10   5  -3         45.89         24.28        36.37 o
  -5   6  -3        105.05        120.81        34.28 o
  -4   6  -3        290.40        370.55        54.26 o
  -3   6  -3        893.21       1010.19        42.58 o
  -2   6  -3        355.76        299.52        23.53 o
  -1   6  -3         57.78         56.25        16.42 o
   0   6  -3        253.31        280.52        31.85 o
   1   6  -3       1057.50        986.98        62.22 o
   2   6  -3        175.93        196.41        35.04 o
   3   6  -3        373.35        310.31        43.84 o
   4   6  -3        545.70        566.78        59.88 o
   5   6  -3        491.24        531.45        62.30 o
   6   6  -3        164.66        156.47        48.19 o
   7   6  -3        199.22        329.06        62.63 o
   8   6  -3         21.07        157.69        48.26 o
   9   6  -3          2.35        -28.44        36.60 o
  -6   7  -3         66.82         66.71        40.06 o
  -5   7  -3        538.73        698.12        41.88 o
  -4   7  -3         62.80         71.99        18.64 o
  -3   7  -3        137.96        191.87        29.66 o
  -2   7  -3        567.20        644.40        42.88 o
  -1   7  -3         46.97         47.98        16.62 o
   0   7  -3        751.51        632.45        35.06 o
   1   7  -3        342.33        328.02        42.70 o
   2   7  -3        522.10        457.16        50.44 o
   3   7  -3         17.13        -10.99        29.22 o
   4   7  -3         15.73         -1.95        26.78 o
   6   7  -3        257.92        251.15        56.32 o
   7   7  -3        160.21        175.01        62.50 o
   8   7  -3        109.66        232.64        52.81 o
   9   7  -3         37.58         79.45        38.07 o
  -6   8  -3        275.65        440.74        71.82 o
  -5   8  -3         10.46         -5.26        39.02 o
  -4   8  -3        240.78        247.72        32.38 o
  -3   8  -3        598.74        645.82        45.67 o
  -2   8  -3       1410.97       1380.88       237.25 o
  -1   8  -3        425.23        438.55        67.89 o
   0   8  -3        235.31        242.30        76.47 o
   1   8  -3         54.82         26.45        27.96 o
   2   8  -3         27.98         18.76        25.72 o
   3   8  -3        214.64        216.90        45.88 o
   4   8  -3        186.27        147.52        48.19 o
   5   8  -3         70.75         75.78        41.79 o
   6   8  -3         24.63        -12.15        37.83 o
   7   8  -3        107.57         65.15        60.71 o
   8   8  -3         71.99         48.68        46.48 o
  -6   9  -3        114.04         92.10        38.64 o
  -5   9  -3        286.00        425.67        46.30 o
  -4   9  -3        268.29        318.51        34.45 o
  -3   9  -3         82.24         80.78        22.88 o
  -2   9  -3        182.48        158.33        41.77 o
  -1   9  -3        102.37         87.84        24.70 o
   0   9  -3        226.30        188.86        29.47 o
   1   9  -3        119.86        104.26        27.76 o
   2   9  -3        115.62         80.49        38.02 o
   3   9  -3         21.98         23.81        33.60 o
   4   9  -3         38.69         23.55        34.52 o
   5   9  -3        290.33        282.15        68.68 o
   6   9  -3          9.72        -20.34        40.05 o
   7   9  -3          8.94         13.02        47.51 o
  -5  10  -3         12.24         78.31        39.49 o
  -4  10  -3         24.50         65.69        25.16 o
  -3  10  -3         90.01        108.27        32.56 o
  -2  10  -3         22.56         40.51        25.85 o
  -1  10  -3         52.94         22.11        23.09 o
   0  10  -3         69.43         84.30        33.81 o
   1  10  -3        324.09        260.66        83.53 o
   2  10  -3         57.14         42.73        22.63 o
   3  10  -3        134.75        126.72        53.28 o
   4  10  -3        152.27        132.67        56.01 o
   5  10  -3        188.47        172.04        61.31 o
   6  10  -3         94.26         67.36        55.22 o
  -3  11  -3         56.20         55.45        29.99 o
  -2  11  -3         40.70         56.21        30.87 o
  -1  11  -3        205.67        177.58        59.16 o
   0  11  -3         25.26         23.66        27.70 o
   1  11  -3        344.63        253.22        53.89 o
   2  11  -3         40.24          1.32        60.52 o
   3  11  -3         73.74         -0.99        58.95 o
   4  11  -3         77.01        154.35        81.73 o
  -3 -12  -2         29.57        105.68        54.31 o
  -2 -12  -2         51.93         60.04        50.02 o
  -1 -12  -2          9.99        -35.53        35.53 o
   0 -12  -2        110.41        125.93        48.99 o
   1 -12  -2        121.40        175.69        44.57 o
  -5 -11  -2         33.10         13.05        71.22 o
  -4 -11  -2         97.70         56.20        53.67 o
  -3 -11  -2         89.76         90.46        74.07 o
  -2 -11  -2         17.60        -27.23        39.42 o
  -1 -11  -2        195.04        172.58        56.31 o
   0 -11  -2        133.87         80.26        60.72 o
   1 -11  -2        105.48         31.50        37.41 o
   2 -11  -2         50.24         58.02        45.20 o
   3 -11  -2         27.52          4.36        31.12 o
   4 -11  -2         31.68         46.46        33.71 o
  -7 -10  -2         11.49        -56.11        56.82 o
  -6 -10  -2         29.71        102.45        59.59 o
  -5 -10  -2         42.64         -7.13        48.93 o
  -4 -10  -2        138.81        133.21        70.11 o
  -3 -10  -2        262.43        188.64        59.68 o
  -2 -10  -2         49.45         44.61        37.61 o
  -1 -10  -2          9.71         40.54        34.78 o
   0 -10  -2        178.74        164.04        42.97 o
   1 -10  -2         13.83        -24.25        24.62 o
   2 -10  -2          3.53         -7.29        30.78 o
   3 -10  -2          6.78         10.71        29.88 o
   4 -10  -2         92.52         22.06        23.12 o
  -8  -9  -2         11.00         -6.48        67.85 o
  -7  -9  -2        210.26        375.98        88.56 o
  -6  -9  -2         78.60         89.97        57.19 o
  -5  -9  -2        122.10        101.84        59.07 o
  -4  -9  -2        142.70        166.90        50.72 o
  -3  -9  -2        170.22        152.48        45.95 o
  -2  -9  -2         37.63         26.58        33.32 o
  -1  -9  -2        122.59        108.80        39.05 o
   0  -9  -2        179.92        185.26        41.22 o
   1  -9  -2        237.41        240.49        51.55 o
   2  -9  -2        279.21        300.58        39.30 o
   3  -9  -2        256.16        126.15        37.93 o
   4  -9  -2        108.07         69.85        29.93 o
   5  -9  -2        210.12        237.52        27.76 o
   6  -9  -2         39.38         66.99        26.88 o
   7  -9  -2         43.87        105.38        46.37 o
  -9  -8  -2         59.88        200.34        73.83 o
  -8  -8  -2          1.58        -51.11        51.63 o
  -7  -8  -2         45.39         80.26        50.05 o
  -6  -8  -2        188.58        202.54        70.98 o
  -5  -8  -2        198.85        256.43        64.25 o
  -4  -8  -2        157.46        146.36        47.72 o
  -3  -8  -2        458.95        496.93        67.34 o
  -2  -8  -2        396.78        350.33        55.24 o
  -1  -8  -2          6.52         38.37        27.07 o
   0  -8  -2        226.17        219.42        37.42 o
   1  -8  -2        381.63        353.95        39.74 o
   2  -8  -2         73.13        111.22        30.68 o
   3  -8  -2        168.86        219.31        35.66 o
   4  -8  -2        121.55        178.02        18.20 o
   5  -8  -2         56.88         53.86        19.04 o
   6  -8  -2         71.22         36.98        15.75 o
   7  -8  -2        126.21        192.57        47.80 o
  -9  -7  -2         71.77         90.27        68.40 o
  -8  -7  -2         43.94         35.85        54.33 o
  -7  -7  -2          4.62         11.69        43.46 o
  -6  -7  -2         10.67         65.59        40.73 o
  -5  -7  -2        352.85        445.47        74.86 o
  -4  -7  -2         56.72         52.63        35.49 o
  -3  -7  -2        141.42        140.06        39.20 o
  -2  -7  -2        356.92        260.49        43.92 o
  -1  -7  -2        199.93        191.29        33.38 o
   0  -7  -2        974.04        978.83        65.00 o
   1  -7  -2        645.46        581.79        44.02 o
   2  -7  -2        169.61        204.64        32.05 o
   3  -7  -2        195.50        222.71        24.76 o
   4  -7  -2        120.31        116.78        19.25 o
   5  -7  -2         66.61         54.22        15.15 o
   6  -7  -2         43.73         35.69        11.64 o
   7  -7  -2        182.23        124.18        40.49 o
   8  -7  -2         11.84         47.56        34.75 o
 -10  -6  -2         30.37         14.02        61.79 o
  -9  -6  -2         68.09        120.29        64.27 o
  -8  -6  -2         70.28         64.55        52.22 o
  -7  -6  -2        105.75        172.23        54.23 o
  -6  -6  -2         99.24        136.77        49.81 o
  -5  -6  -2          7.98         38.40        34.18 o
  -3  -6  -2        122.33        112.21        34.30 o
  -2  -6  -2        483.59        434.34        45.98 o
  -1  -6  -2        274.54        238.47        44.33 o
   0  -6  -2        224.26        181.35        25.80 o
   1  -6  -2        703.22        784.98        43.39 o
   2  -6  -2        767.43        888.11        39.92 o
   3  -6  -2         18.14         27.99        12.10 o
   4  -6  -2        751.98        941.97        37.14 o
   5  -6  -2        216.93        259.59        19.10 o
   6  -6  -2        182.79        185.45        27.56 o
   7  -6  -2        215.88        193.99        60.07 o
   8  -6  -2         90.21        121.58        38.94 o
   9  -6  -2         18.46         69.51        48.67 o
 -10  -5  -2         18.22        -30.29        51.55 o
  -9  -5  -2         38.55         20.60        40.50 o
  -8  -5  -2         91.23         90.46        52.35 o
  -7  -5  -2         21.80        -12.97        40.12 o
  -6  -5  -2        222.41        217.50        56.04 o
  -5  -5  -2        548.18        639.53        72.21 o
  -4  -5  -2        305.31        351.55        48.99 o
  -3  -5  -2        398.10        344.59        44.07 o
  -2  -5  -2       1951.50       1980.01       104.06 o
  -1  -5  -2       2045.96       1830.29        95.65 o
   0  -5  -2        224.11        223.28        32.11 o
   1  -5  -2       1217.84       1146.64        60.13 o
   2  -5  -2       2698.26       2839.05        79.86 o
   3  -5  -2        196.22        206.34        14.83 o
   4  -5  -2        407.89        455.22        20.72 o
   5  -5  -2        148.92        150.76        12.55 o
   6  -5  -2         48.13         38.83        12.18 o
   7  -5  -2        174.24        175.57        41.93 o
   8  -5  -2         39.98         30.41        18.78 o
   9  -5  -2          9.89          1.06        35.70 o
 -11  -4  -2         32.38        159.95        65.20 o
 -10  -4  -2          9.66        -20.18        50.79 o
  -9  -4  -2         24.12         83.38        46.16 o
  -8  -4  -2        228.84        202.30        63.36 o
  -7  -4  -2         31.26         17.59        33.76 o
  -6  -4  -2        877.25       1121.27       109.44 o
  -5  -4  -2        117.87        143.09        37.74 o
  -4  -4  -2       1241.73       1186.66        87.62 o
  -3  -4  -2       1493.66       1598.96       100.88 o
  -2  -4  -2       1177.07       1097.69        68.54 o
  -1  -4  -2       1618.05       1576.67        77.49 o
   0  -4  -2        818.39        935.18        45.49 o
   1  -4  -2       1206.51       1070.16        37.51 o
   2  -4  -2        202.40        237.97        15.61 o
   3  -4  -2        260.76        289.27        13.95 o
   4  -4  -2         70.93         60.00         9.78 o
   5  -4  -2        535.76        685.28        22.96 o
   6  -4  -2        579.70        496.07        36.30 o
   7  -4  -2         71.26         77.52        10.73 o
   8  -4  -2         24.28         13.58         8.82 o
   9  -4  -2        106.09         42.54        22.16 o
  10  -4  -2          5.15         13.57        41.33 o
 -10  -3  -2         44.50         20.54        43.52 o
  -9  -3  -2          9.17        -26.22        40.87 o
  -8  -3  -2         67.78         68.37        45.48 o
  -7  -3  -2         58.54         57.19        39.13 o
  -6  -3  -2       1510.72       1617.61       123.31 o
  -5  -3  -2       1943.95       2290.59       143.39 o
  -4  -3  -2        221.50        171.76        39.88 o
  -3  -3  -2        159.85        311.49        37.73 o
  -2  -3  -2       7882.05       7496.33       344.16 o
  -1  -3  -2       7321.27       7202.61       306.91 o
   0  -3  -2       5676.98       4832.10       193.87 o
   1  -3  -2       4409.20       4224.85       106.94 o
   2  -3  -2       2470.07       2497.32        75.30 o
   3  -3  -2       1167.90       1355.68        34.85 o
   4  -3  -2        168.08        202.41        11.46 o
   5  -3  -2         96.19         86.40        12.78 o
   6  -3  -2         16.56         29.53        12.61 o
   7  -3  -2         45.84         36.07         9.94 o
   8  -3  -2        158.01        102.15        24.39 o
   9  -3  -2         58.90         33.78        20.85 o
  10  -3  -2         40.37          9.23        32.23 o
  -9  -2  -2          3.10         24.93        34.87 o
  -8  -2  -2        242.77        178.52        70.20 o
  -7  -2  -2        291.09        268.23        53.98 o
  -6  -2  -2        230.51        249.73        45.44 o
  -5  -2  -2        530.43        631.91        58.42 o
  -4  -2  -2        130.93        137.32        34.61 o
  -3  -2  -2          6.14        -12.62        21.23 o
  -2  -2  -2       2827.56       2823.82       125.41 o
  -1  -2  -2      34794.92      37454.66      2826.77 o
   0  -2  -2        984.29       1027.10        39.23 o
   1  -2  -2       1776.64       1547.13        36.58 o
   2  -2  -2        451.38        492.80        13.55 o
   3  -2  -2       1183.23       1250.19        55.79 o
   4  -2  -2        191.65        162.48         9.75 o
   5  -2  -2        453.78        471.63        56.33 o
   6  -2  -2        308.06        279.60        25.11 o
   7  -2  -2         87.29         40.48        51.06 o
   8  -2  -2        295.39        238.90        34.04 o
   9  -2  -2         72.95         73.28        33.99 o
  10  -2  -2         29.05         30.42        19.63 o
  -7  -1  -2         80.64         80.64        33.20 o
  -6  -1  -2        305.86        342.97        45.68 o
  -5  -1  -2        724.88        760.44        62.33 o
  -4  -1  -2        245.63        211.97        38.24 o
  -3  -1  -2       1391.59       1321.78        72.89 o
  -2  -1  -2       4851.35       4800.92       195.87 o
  -1  -1  -2       3186.76       3513.70       142.28 o
   0  -1  -2        174.27        195.50         9.87 o
   1  -1  -2       3760.63       3468.80       146.54 o
   2  -1  -2       1388.70       1289.95        32.25 o
   3  -1  -2        801.55        970.24        39.30 o
   4  -1  -2       2995.71       3105.18       120.00 o
   5  -1  -2       1753.58       2081.05        91.28 o
   6  -1  -2        163.09        154.78        21.58 o
   7  -1  -2         43.37         43.49        19.61 o
   8  -1  -2         37.32         30.61        27.52 o
   9  -1  -2        136.84        112.28        30.24 o
  10  -1  -2         58.70         48.84        28.03 o
  11  -1  -2          6.06          7.16        17.69 o
   1   0  -2        909.36        852.81        32.70 o
   2   0  -2       9030.11       9284.19       384.81 o
   3   0  -2       1292.27       1141.64        41.44 o
   4   0  -2       1040.50       1214.67        66.44 o
   5   0  -2         11.03         23.61        17.14 o
   6   0  -2       1017.70       1138.41        62.43 o
   7   0  -2        237.83        223.12        32.00 o
   8   0  -2         76.60         40.87        26.83 o
   9   0  -2        122.28         98.49        41.86 o
  10   0  -2         52.23         45.24        23.29 o
  11   0  -2          2.69          8.86        32.56 o
  -1   1  -2       2726.94       2523.97        68.47 o
   0   1  -2       1482.00       1269.24        46.21 o
   1   1  -2       3082.57       2724.24       130.43 o
   2   1  -2       1456.96       1595.22        80.44 o
   3   1  -2          5.91         20.38        14.16 o
   4   1  -2        998.21        827.56        62.05 o
   5   1  -2        468.47        494.49        47.86 o
   6   1  -2        236.51        273.41        42.02 o
   7   1  -2        206.77        112.71        32.91 o
   8   1  -2        215.22        190.85        39.22 o
   9   1  -2         35.57         24.77        30.26 o
  10   1  -2         25.59          2.41        25.12 o
  11   1  -2         22.88        -18.96        37.33 o
  -3   2  -2       2775.54       2921.63       114.16 o
  -2   2  -2        334.74        306.50        14.51 o
  -1   2  -2       5137.44       5223.50       134.35 o
   0   2  -2       5816.89       5279.26       208.09 o
   1   2  -2        495.99        373.69        32.86 o
   2   2  -2       1020.30        946.26        47.94 o
   3   2  -2        851.49        887.53        63.68 o
   4   2  -2        239.94        237.32        31.10 o
   5   2  -2        751.60        815.50        52.85 o
   6   2  -2       1012.91       1071.04        71.34 o
   7   2  -2          3.74         17.11        23.16 o
   8   2  -2          2.09          3.33        28.58 o
   9   2  -2         20.38         26.77        36.78 o
  10   2  -2         56.40         45.71        46.32 o
  11   2  -2          3.31        -43.35        43.35 o
  -3   3  -2       1456.35       1283.56        48.07 o
  -2   3  -2        489.14        539.18        21.64 o
  -1   3  -2        131.54         92.36        12.40 o
   0   3  -2        677.43        528.97        33.24 o
   1   3  -2        560.80        469.74        35.56 o
   2   3  -2        951.52        874.10        54.09 o
   3   3  -2        237.99        236.48        33.23 o
   4   3  -2        231.67        216.95        28.66 o
   5   3  -2        268.14        282.04        36.47 o
   6   3  -2        868.74       1054.67        78.23 o
   7   3  -2        337.57        328.13        51.03 o
   8   3  -2          6.87        -14.26        28.16 o
   9   3  -2         75.23         32.45        40.28 o
  10   3  -2         92.86        140.48        44.25 o
  -4   4  -2        411.80        481.54        47.59 o
  -3   4  -2        363.50        342.46        20.90 o
  -2   4  -2        922.06        903.78        32.22 o
  -1   4  -2        455.70        373.55        21.15 o
   0   4  -2       1108.43       1053.33        57.52 o
   1   4  -2        391.73        319.77        33.00 o
   2   4  -2         12.64          3.44        19.41 o
   3   4  -2         37.62         58.08        21.97 o
   4   4  -2        491.61        602.06        46.79 o
   5   4  -2        557.36        644.02        55.62 o
   6   4  -2        141.31        190.37        39.11 o
   7   4  -2        134.03        124.10        40.04 o
   8   4  -2        109.58        127.11        43.64 o
   9   4  -2         81.90        173.63        59.83 o
  10   4  -2         58.41         56.77        40.16 o
  -5   5  -2        581.24        703.78        54.29 o
  -4   5  -2        822.16       1096.83        45.40 o
  -3   5  -2         64.87         47.27        15.37 o
  -2   5  -2       1037.91       1175.34        44.61 o
  -1   5  -2        515.48        471.66        24.94 o
   0   5  -2        916.20        682.88        44.63 o
   1   5  -2        161.20        121.35        25.17 o
   2   5  -2       1275.65       1201.57        66.55 o
   3   5  -2         85.71         95.07        27.89 o
   4   5  -2        329.01        360.78        44.39 o
   5   5  -2        118.14        121.96        35.50 o
   6   5  -2       1195.30       1469.02       115.28 o
   7   5  -2        124.65        125.25        43.14 o
   8   5  -2          1.07         -4.53        32.67 o
   9   5  -2         45.45        -29.95        35.55 o
  10   5  -2          9.68         76.42        54.72 o
  -5   6  -2         77.19         81.79        28.92 o
  -4   6  -2        280.97        418.48        77.19 o
  -3   6  -2       1194.84       1262.54        47.45 o
  -2   6  -2         87.30         84.92        16.19 o
  -1   6  -2         10.34         21.68        12.87 o
   0   6  -2        772.56        663.09        44.15 o
   1   6  -2        471.04        402.66        39.66 o
   2   6  -2       2309.38       2329.42       118.89 o
   3   6  -2        553.48        601.88        55.32 o
   4   6  -2        548.63        643.51        64.62 o
   5   6  -2         35.84          3.26        29.15 o
   6   6  -2        186.26        149.93        49.70 o
   7   6  -2        152.28        153.72        52.23 o
   8   6  -2         29.67         20.57        41.57 o
   9   6  -2          1.05         18.08        48.58 o
  -6   7  -2         73.33        100.80        33.76 o
  -5   7  -2         25.40         50.12        17.87 o
  -4   7  -2        625.80        711.18        38.68 o
  -3   7  -2        375.63        356.42        31.05 o
  -2   7  -2        202.82        223.23        51.44 o
  -1   7  -2        220.81        192.59        23.05 o
   0   7  -2        519.48        429.06        99.08 o
   1   7  -2         63.65         33.97        23.93 o
   2   7  -2       1144.73       1057.92        76.87 o
   3   7  -2       1370.54       1443.85       101.61 o
   4   7  -2         78.27        125.87        38.06 o
   5   7  -2        150.65        177.34        49.32 o
   6   7  -2         98.95        182.87        49.82 o
   7   7  -2        150.95        214.36        58.80 o
   8   7  -2         39.78         40.87        45.09 o
   9   7  -2          7.05          0.22        39.47 o
  -6   8  -2         72.57         93.27        36.19 o
  -5   8  -2          6.33         35.06        21.36 o
  -4   8  -2        117.52        144.38        29.88 o
  -3   8  -2        793.27        900.11        53.62 o
  -2   8  -2        446.69        526.06        36.64 o
  -1   8  -2         48.46         62.88        18.99 o
   0   8  -2       1323.25       1227.91       183.71 o
   1   8  -2        406.54        366.35        46.58 o
   2   8  -2        321.48        310.25        46.05 o
   3   8  -2         96.38         77.06        36.04 o
   4   8  -2         88.39        107.64        42.34 o
   5   8  -2         15.65        -16.05        31.22 o
   6   8  -2         12.83        -39.43        39.43 o
   7   8  -2        224.40        271.92        72.73 o
   8   8  -2        102.80         42.05        71.34 o
  -6   9  -2         64.38        114.97        43.57 o
  -5   9  -2         40.54         42.12        23.82 o
  -4   9  -2        206.25        258.56        56.74 o
  -3   9  -2         33.02         24.48        25.30 o
  -2   9  -2        148.53        125.77        28.06 o
  -1   9  -2         94.92        107.79        39.59 o
   0   9  -2        438.80        396.36        74.32 o
   1   9  -2         17.74         35.22        24.97 o
   2   9  -2         16.19          1.63        25.85 o
   3   9  -2        303.47        309.50        54.57 o
   4   9  -2         26.10          6.95        34.13 o
   5   9  -2         38.08         50.50        42.13 o
   6   9  -2        101.91         45.62        49.13 o
   7   9  -2        115.93        146.36        69.20 o
  -5  10  -2          5.66         56.58        26.08 o
  -4  10  -2         34.52         57.32        27.30 o
  -3  10  -2         68.69         80.25        25.98 o
  -2  10  -2         38.79         33.23        26.44 o
  -1  10  -2         74.67         87.24        30.03 o
   0  10  -2        166.83        160.73        32.50 o
   1  10  -2        189.82        139.37        52.85 o
   2  10  -2         62.30         16.78        25.70 o
   3  10  -2         58.27         22.79        36.51 o
   4  10  -2        208.69        193.76        58.76 o
   5  10  -2         76.21        110.64        50.00 o
   6  10  -2          4.92        -39.94        48.29 o
  -4  11  -2         48.76         81.33        33.41 o
  -3  11  -2         20.83         37.08        37.32 o
  -2  11  -2         46.11         11.41        38.45 o
  -1  11  -2         48.77         16.74        32.39 o
   0  11  -2         91.16        114.70        40.97 o
   1  11  -2        143.22        182.32        71.38 o
   2  11  -2         90.02        102.55        50.17 o
   3  11  -2        114.36         46.12        29.93 o
   4  11  -2         49.41          6.55        47.76 o
   5  11  -2         31.91         58.48        81.96 o
   0  12  -2        259.31        196.72        54.07 o
   1  12  -2         82.10         54.56        31.94 o
   2  12  -2         65.01         57.79        24.09 o
  -3 -12  -1          1.41        -29.28        46.01 o
  -2 -12  -1         24.69         32.40        48.96 o
  -1 -12  -1        123.92        108.52        58.88 o
   0 -12  -1          6.00        -36.61        36.61 o
   1 -12  -1         28.94         48.48        41.02 o
  -5 -11  -1         40.64         70.55        58.78 o
  -4 -11  -1         49.91        110.70        50.49 o
  -3 -11  -1         49.70         50.05        50.05 o
  -2 -11  -1         93.05         38.15        48.02 o
  -1 -11  -1         36.34         38.79        40.06 o
   0 -11  -1         48.78         67.94        46.22 o
   1 -11  -1         49.28         45.28        45.34 o
   2 -11  -1          7.19         74.45        44.63 o
   3 -11  -1         24.17         16.67        37.51 o
   4 -11  -1          8.87         25.52        26.27 o
  -7 -10  -1         56.82        159.82        70.69 o
  -6 -10  -1         20.91        -48.86        48.86 o
  -5 -10  -1         26.59         27.58        46.28 o
  -4 -10  -1         91.95        103.28        53.58 o
  -3 -10  -1        239.18        230.78        62.43 o
  -2 -10  -1         91.48         94.18        43.30 o
  -1 -10  -1        288.73        220.73        59.01 o
   0 -10  -1        152.07        109.11        52.73 o
   1 -10  -1         47.00        110.84        32.79 o
   2 -10  -1         42.10         63.76        37.78 o
   3 -10  -1         30.96         20.50        34.16 o
   4 -10  -1         72.83         48.14        32.98 o
   5 -10  -1         41.92         19.03        21.88 o
  -8  -9  -1         38.60        102.71        56.16 o
  -7  -9  -1         35.18        106.41        58.96 o
  -6  -9  -1         16.51         99.65        56.07 o
  -5  -9  -1        121.08        151.62        56.23 o
  -4  -9  -1        138.39        146.93        53.56 o
  -3  -9  -1        230.31        132.08        47.98 o
  -2  -9  -1        150.74         94.64        43.84 o
  -1  -9  -1        529.43        444.17        65.39 o
   0  -9  -1        182.27        184.12        38.12 o
   1  -9  -1         14.79          5.94        30.98 o
   2  -9  -1         74.77        106.19        27.37 o
   3  -9  -1        311.56        409.20        52.63 o
   4  -9  -1         37.07         35.10        21.06 o
   5  -9  -1          6.67         -3.81        15.96 o
   7  -9  -1         46.00         45.40        25.63 o
  -9  -8  -1         13.23        -55.42        55.42 o
  -8  -8  -1        133.32        273.69        78.46 o
  -7  -8  -1         42.80        144.24        63.58 o
  -6  -8  -1         63.78         54.14        54.46 o
  -5  -8  -1         27.33         21.11        38.46 o
  -4  -8  -1        205.78        182.93        53.54 o
  -3  -8  -1        100.82         47.50        38.15 o
  -2  -8  -1        229.14        208.74        43.62 o
  -1  -8  -1        110.08         89.11        31.11 o
   0  -8  -1        154.33        152.02        34.97 o
   1  -8  -1        165.99        192.31        32.13 o
   2  -8  -1        154.55        137.48        28.27 o
   3  -8  -1         33.87         44.91        19.38 o
   4  -8  -1         52.26         43.63        24.13 o
   5  -8  -1         41.96         68.95        19.72 o
   6  -8  -1        125.94        143.66        22.27 o
   7  -8  -1         64.19         79.77        37.34 o
   8  -8  -1          1.63        -30.10        33.18 o
  -9  -7  -1          4.76        -26.00        49.75 o
  -8  -7  -1         57.66        127.52        56.57 o
  -7  -7  -1        269.66        322.27        78.61 o
  -6  -7  -1         56.09        100.74        50.66 o
  -5  -7  -1        171.42        203.31        53.52 o
  -4  -7  -1         60.24         96.59        38.31 o
  -3  -7  -1        302.48        300.30        50.05 o
  -2  -7  -1        427.53        348.99        50.17 o
  -1  -7  -1        652.42        557.31        69.18 o
   0  -7  -1        121.41        116.66        27.82 o
   1  -7  -1        245.67        283.57        31.18 o
   2  -7  -1        412.80        441.21        45.82 o
   3  -7  -1        552.03        648.26        50.92 o
   4  -7  -1        310.28        326.14        23.47 o
   5  -7  -1         48.59         38.72        12.18 o
   6  -7  -1        241.25        286.40        35.54 o
   7  -7  -1         56.92         32.52        13.33 o
   8  -7  -1         41.65         33.34        31.19 o
 -10  -6  -1        111.56        -66.76        72.80 o
  -9  -6  -1         33.15        126.20        59.07 o
  -8  -6  -1         72.17         49.12        51.44 o
  -7  -6  -1        296.30        305.96        70.71 o
  -6  -6  -1        303.79        407.55        67.07 o
  -5  -6  -1         22.70         57.77        39.65 o
  -4  -6  -1         59.45         71.67        37.40 o
  -3  -6  -1       1302.66       1111.56        86.47 o
  -2  -6  -1        843.94        779.00        64.99 o
  -1  -6  -1        128.07        115.40        26.04 o
   0  -6  -1        480.51        443.15        38.56 o
   1  -6  -1        947.83        988.52        63.64 o
   2  -6  -1       1408.50       1558.16        78.93 o
   3  -6  -1        419.46        512.64        24.46 o
   4  -6  -1        420.56        529.64        25.35 o
   5  -6  -1        255.66        322.97        27.42 o
   6  -6  -1        250.91        243.77        19.98 o
   7  -6  -1        147.15        148.47        23.63 o
   8  -6  -1          9.61          7.75        11.14 o
   9  -6  -1         15.08          2.49        27.22 o
 -10  -5  -1         15.95         66.65        55.00 o
  -9  -5  -1         17.53         57.98        48.91 o
  -8  -5  -1         29.41         52.83        46.99 o
  -7  -5  -1        264.18        353.89        73.76 o
  -6  -5  -1         21.26         50.65        38.19 o
  -5  -5  -1         15.49        -13.48        29.69 o
  -4  -5  -1        302.22        234.66        44.15 o
  -3  -5  -1        309.26        316.76        40.92 o
  -2  -5  -1         28.32         26.50        22.59 o
  -1  -5  -1        440.42        512.43        48.45 o
   0  -5  -1       1938.76       1968.45        88.72 o
   1  -5  -1       1150.91       1191.95        52.17 o
   2  -5  -1        795.28        816.87        32.12 o
   3  -5  -1         75.39         75.99        10.28 o
   4  -5  -1        507.71        595.22        21.87 o
   5  -5  -1        130.68        151.91        16.80 o
   6  -5  -1        971.91       1114.45        72.60 o
   7  -5  -1        203.60        175.64        46.04 o
   8  -5  -1         17.47          7.98        12.79 o
   9  -5  -1          0.83         15.86        28.01 o
 -10  -4  -1         41.33         26.01        50.16 o
  -9  -4  -1         71.14         45.20        53.50 o
  -8  -4  -1         74.50        111.72        50.11 o
  -7  -4  -1        167.47        227.19        53.41 o
  -6  -4  -1        247.42        338.33        55.65 o
  -5  -4  -1        187.15        210.42        43.68 o
  -4  -4  -1        623.18        701.76        62.32 o
  -3  -4  -1       1348.57       1203.65        80.16 o
  -2  -4  -1       6506.75       6117.62       302.50 o
  -1  -4  -1        543.24        618.62        42.61 o
   0  -4  -1       1660.56       1461.08        77.79 o
   1  -4  -1       1319.47       1350.23        43.53 o
   2  -4  -1       1088.18       1063.43        34.80 o
   3  -4  -1         56.65         64.44        10.75 o
   4  -4  -1       1435.48       1530.29        92.69 o
   5  -4  -1        163.54        151.33        13.17 o
   6  -4  -1        488.40        418.16        27.38 o
   7  -4  -1        165.85        194.48        54.79 o
   8  -4  -1        188.43        139.88        21.07 o
   9  -4  -1         24.05         18.07         9.14 o
  10  -4  -1         40.96         33.85        31.12 o
 -11  -3  -1         63.42         -0.68        49.75 o
 -10  -3  -1          9.75          8.78        36.69 o
  -9  -3  -1        130.02        103.94        47.97 o
  -8  -3  -1        281.64        218.04        83.33 o
  -7  -3  -1         91.24        119.63        44.86 o
  -6  -3  -1         89.93         76.22        35.09 o
  -5  -3  -1       2038.27       2102.91       153.76 o
  -4  -3  -1       2769.90       2856.43       151.81 o
  -3  -3  -1        619.71        765.98        55.14 o
  -2  -3  -1       1029.63       1597.58        76.85 o
  -1  -3  -1       1340.21       1351.90        60.88 o
   0  -3  -1         36.28         31.92        18.65 o
   1  -3  -1       1312.09       1376.78        39.87 o
   2  -3  -1        164.17        156.63        12.24 o
   3  -3  -1       1149.49       1177.24        34.54 o
   4  -3  -1        619.62        560.01        19.82 o
   5  -3  -1         51.64         47.76         8.70 o
   6  -3  -1        240.74        238.33        13.85 o
   7  -3  -1        122.30        119.94        14.58 o
   8  -3  -1        170.08        115.60        19.33 o
   9  -3  -1        165.97        125.08        35.21 o
  10  -3  -1         22.44         12.54        12.50 o
 -10  -2  -1         63.14        125.78        48.35 o
  -9  -2  -1         29.32        129.77        42.18 o
  -8  -2  -1        209.45        230.33        46.03 o
  -7  -2  -1        165.66        261.09        48.97 o
  -6  -2  -1        607.00        638.44        64.71 o
  -5  -2  -1        319.70        452.08        43.32 o
  -4  -2  -1       1327.26       1367.21        88.53 o
  -3  -2  -1        307.12        317.08        34.72 o
  -2  -2  -1         80.02         37.98        31.57 o
  -1  -2  -1        189.02        230.05        32.20 o
   0  -2  -1       7568.96       7319.30       290.25 o
   1  -2  -1       1911.58       1768.56        45.32 o
   2  -2  -1       2912.46       2663.42        59.12 o
   3  -2  -1        666.00        622.22        23.40 o
   4  -2  -1       1230.28       1132.75        43.66 o
   5  -2  -1        155.82        162.48        11.29 o
   6  -2  -1        273.06        311.03        30.23 o
   7  -2  -1        645.04        620.72        26.38 o
   8  -2  -1         24.23         24.10         9.83 o
   9  -2  -1         19.10          9.51        13.02 o
  10  -2  -1         36.17         10.25        13.59 o
  -8  -1  -1         41.51         32.45        43.19 o
  -7  -1  -1         82.83        118.43        34.76 o
  -6  -1  -1        665.56        834.97        66.85 o
  -5  -1  -1        657.77        697.09        53.35 o
  -4  -1  -1        115.40         95.60        29.42 o
  -3  -1  -1        364.68        336.51        35.73 o
  -2  -1  -1       9033.31       8800.00       426.28 o
  -1  -1  -1       1122.35        944.93        41.24 o
   1  -1  -1       4294.03       4373.32        90.48 o
   2  -1  -1      11834.81      12969.84       562.46 o
   3  -1  -1       1595.08       1737.81        63.64 o
   4  -1  -1       1302.78       1487.93        69.75 o
   5  -1  -1        734.99        851.50        44.14 o
   6  -1  -1         86.39         97.89        20.54 o
   7  -1  -1         11.40        -14.09        21.89 o
   8  -1  -1        106.53         48.40        51.60 o
   9  -1  -1        111.05         41.56        54.77 o
  10  -1  -1         48.03         52.01        23.39 o
  11  -1  -1          2.72         -7.75        11.70 o
  -5   0  -1        173.89        158.00        34.56 o
  -4   0  -1        593.85        548.48        59.48 o
  -3   0  -1       3002.14       3247.19       135.12 o
  -2   0  -1       2530.13       2937.79       134.49 o
   2   0  -1       1910.11       2162.17        93.30 o
   3   0  -1       1783.08       1716.69        77.69 o
   4   0  -1        717.01        827.49        57.29 o
   5   0  -1        109.12        100.68        29.08 o
   6   0  -1        208.59        263.00        35.01 o
   7   0  -1        114.83        120.03        28.99 o
   8   0  -1        113.49         61.33        28.86 o
   9   0  -1         36.64         43.54        28.34 o
  10   0  -1         31.26         -1.40        22.33 o
  11   0  -1         11.66         80.82        45.93 o
  -1   1  -1        180.15        122.53        10.01 o
   1   1  -1       6557.97       6270.83       229.83 o
   2   1  -1       1669.00       1619.60        73.58 o
   3   1  -1        447.33        453.55        31.32 o
   4   1  -1       1214.23       1155.19        63.90 o
   5   1  -1       1056.35       1077.73        61.00 o
   6   1  -1        182.73        209.61        39.59 o
   7   1  -1        138.13        106.05        31.94 o
   8   1  -1        107.07         63.99        49.91 o
   9   1  -1         32.22         19.41        39.09 o
  10   1  -1         16.64          0.85        28.04 o
  11   1  -1         22.34        -30.88        42.28 o
  -2   2  -1       3151.84       2804.53        69.76 o
  -1   2  -1       3211.63       3491.25        93.69 o
   0   2  -1        893.18        889.83        49.24 o
   1   2  -1       4901.27       4547.81       191.08 o
   2   2  -1       1512.02       1669.98        74.18 o
   3   2  -1        187.95        214.95        26.77 o
   4   2  -1        750.42        660.51        50.79 o
   5   2  -1        101.70        125.22        26.55 o
   6   2  -1        571.65        702.84        56.84 o
   7   2  -1        129.64        124.07        33.49 o
   8   2  -1         23.74         18.50        24.83 o
   9   2  -1         62.70         64.62        34.77 o
  10   2  -1         35.28         47.23        44.15 o
  11   2  -1         17.12         -7.51        29.72 o
  -3   3  -1       1694.14       1728.12        54.01 o
  -2   3  -1         98.07        110.92        20.91 o
  -1   3  -1        519.48        587.35        46.49 o
   0   3  -1       2039.28       1531.65        73.69 o
   1   3  -1       2702.25       2810.38       111.01 o
   2   3  -1        137.81        146.32        27.23 o
   3   3  -1        274.76        220.93        32.92 o
   4   3  -1        513.61        521.35        45.37 o
   5   3  -1         66.63         56.42        24.37 o
   6   3  -1        341.70        375.72        46.23 o
   7   3  -1        221.84        233.97        46.65 o
   8   3  -1        198.65        186.44        46.13 o
   9   3  -1         54.92         79.87        38.59 o
  10   3  -1        114.85         99.46        43.62 o
  11   3  -1         40.31        -27.18        35.90 o
  -4   4  -1         56.55         62.72        20.09 o
  -3   4  -1        358.15        448.22        20.35 o
  -2   4  -1       1695.80       1826.41        54.48 o
  -1   4  -1        190.67        148.98        17.77 o
   0   4  -1        382.09        323.61        31.11 o
   1   4  -1        409.23        404.03        35.33 o
   2   4  -1        892.65        841.69        58.13 o
   3   4  -1        187.00        237.23        32.05 o
   4   4  -1         52.32         61.27        23.70 o
   5   4  -1       1619.33       1604.31        96.45 o
   6   4  -1        312.48        358.66        51.40 o
   7   4  -1          5.16        -15.91        25.67 o
   8   4  -1        304.60        443.58        69.55 o
   9   4  -1        224.50        201.24        56.65 o
  10   4  -1         60.22        104.65        46.16 o
  -5   5  -1        710.87        947.61        82.00 o
  -4   5  -1        338.15        326.67        23.10 o
  -3   5  -1        371.43        403.36        26.29 o
  -2   5  -1        987.32       1137.99        38.97 o
  -1   5  -1         16.79         13.25        16.81 o
   0   5  -1        109.21        157.41        21.70 o
   1   5  -1        325.45        295.92        33.42 o
   2   5  -1        218.13        190.66        29.33 o
   3   5  -1        638.39        648.20        53.03 o
   4   5  -1        921.07       1032.77        73.11 o
   5   5  -1        265.50        401.24        50.73 o
   6   5  -1        507.99        582.34        67.92 o
   7   5  -1        189.00        217.53        48.91 o
   8   5  -1         34.93         26.81        32.84 o
   9   5  -1         29.75         16.62        38.53 o
  10   5  -1          6.27         39.93        42.67 o
  -5   6  -1        239.17        266.20        56.57 o
  -4   6  -1        239.79        281.37        21.89 o
  -3   6  -1         77.11         97.12        17.52 o
  -2   6  -1        196.71        176.07        31.99 o
  -1   6  -1        290.99        239.02        20.30 o
   0   6  -1          7.51         12.37        12.60 o
   1   6  -1        860.69        913.48        56.76 o
   2   6  -1        273.40        256.23        34.03 o
   3   6  -1        317.54        375.03        45.27 o
   4   6  -1        187.01        195.72        40.83 o
   5   6  -1        456.33        452.26        60.17 o
   6   6  -1        123.41        129.27        42.62 o
   7   6  -1          1.29        -17.88        34.50 o
   8   6  -1        110.01        114.29        55.45 o
   9   6  -1          9.96         24.24        41.20 o
  10   6  -1          1.56         55.92        40.66 o
  -6   7  -1         42.82         67.58        31.52 o
  -5   7  -1         57.60         91.17        32.01 o
  -4   7  -1        611.23        741.47        43.48 o
  -3   7  -1        102.00        145.56        22.73 o
  -2   7  -1        114.02         90.94        18.05 o
  -1   7  -1       1437.58       1456.59        57.91 o
   0   7  -1       1526.23       1358.10        56.84 o
   1   7  -1         14.91          6.01        18.98 o
   2   7  -1        213.64        198.44        37.37 o
   3   7  -1        408.65        422.41        50.66 o
   4   7  -1        602.93        657.43        72.54 o
   5   7  -1         53.42         43.69        37.69 o
   6   7  -1         59.54        143.28        44.85 o
   7   7  -1         26.16         12.80        38.58 o
   8   7  -1         80.48        152.78        56.10 o
   9   7  -1         23.58         25.42        45.95 o
  -6   8  -1         98.50        105.64        36.89 o
  -5   8  -1         86.16        136.83        23.12 o
  -4   8  -1          8.68          4.83        18.34 o
  -3   8  -1         41.95         56.85        17.56 o
  -2   8  -1         75.56         80.67        20.21 o
  -1   8  -1         49.31         64.38        18.62 o
   0   8  -1         11.60         38.56        18.22 o
   1   8  -1         14.19         11.92        19.77 o
   2   8  -1        571.04        569.59        58.50 o
   3   8  -1         88.81         53.36        33.69 o
   4   8  -1         83.53         97.65        39.56 o
   5   8  -1        183.59        142.13        52.47 o
   6   8  -1        150.18        255.19        60.09 o
   7   8  -1         25.75         61.90        47.56 o
   8   8  -1        124.02         93.58        56.33 o
  -6   9  -1         11.18        136.31        54.86 o
  -5   9  -1         50.03         64.97        34.08 o
  -4   9  -1        135.67        148.23        25.15 o
  -3   9  -1        166.33        197.21        27.15 o
  -2   9  -1        133.61        110.79        38.07 o
  -1   9  -1        120.17        108.43        33.24 o
   0   9  -1        238.08        158.34        35.49 o
   1   9  -1         48.89         33.56        22.27 o
   2   9  -1        333.58        315.68        47.94 o
   3   9  -1        279.47        344.40        54.54 o
   4   9  -1         24.82         31.54        37.12 o
   5   9  -1          7.10        -21.08        52.50 o
   6   9  -1        115.12        172.51        58.75 o
   7   9  -1        162.87        223.60        70.15 o
   8   9  -1         75.73         46.58        47.69 o
  -5  10  -1        125.89        233.00        31.52 o
  -4  10  -1         13.75         19.00        22.19 o
  -3  10  -1        194.65        180.17        35.12 o
  -2  10  -1        171.66        134.38        41.17 o
  -1  10  -1        111.06        135.41        53.37 o
   0  10  -1        200.44        277.69       109.33 o
   1  10  -1        110.92         79.74        33.00 o
   2  10  -1         31.54         75.14        29.96 o
   3  10  -1        105.58         85.24        46.73 o
   4  10  -1         34.51         57.74        58.37 o
   5  10  -1         58.10         51.07        46.86 o
   6  10  -1         31.07         16.42        51.77 o
  -4  11  -1        326.07        510.73        63.29 o
  -3  11  -1        122.88        190.78        33.56 o
  -2  11  -1         44.00         61.25        29.71 o
  -1  11  -1        145.71        175.57        39.58 o
   0  11  -1        161.06        258.41        64.51 o
   1  11  -1          9.95         79.28        34.27 o
   2  11  -1         66.97        113.92        37.78 o
   3  11  -1        100.51         90.22        42.84 o
   4  11  -1         80.22        116.04        65.17 o
   5  11  -1         47.67         27.64        53.40 o
  -1  12  -1          9.58        -16.02        27.87 o
   0  12  -1        253.52        255.54       109.17 o
   1  12  -1         45.09         90.58        41.94 o
   2  12  -1         15.17         19.35        34.49 o
  -3 -12   0         18.83        -44.98        45.15 o
  -2 -12   0         58.39        116.07        49.13 o
  -1 -12   0          6.91         -1.63        39.03 o
   0 -12   0         50.71         11.23        43.29 o
   1 -12   0         72.11        -13.09        52.57 o
  -5 -11   0          0.15         19.22        48.74 o
  -4 -11   0         14.24         10.52        49.12 o
  -3 -11   0          7.12        -26.60        44.82 o
  -2 -11   0        154.45        132.98        55.09 o
  -1 -11   0         18.41         70.16        38.19 o
   0 -11   0        113.17         34.86        43.94 o
   1 -11   0        216.02        198.21        53.88 o
   2 -11   0         46.49         57.33        33.70 o
   3 -11   0         14.01         14.03        29.37 o
   4 -11   0          0.52          2.91        25.22 o
  -7 -10   0         43.21         73.68        63.47 o
  -6 -10   0         51.76         23.30        57.05 o
  -5 -10   0        196.13        158.27        67.49 o
  -4 -10   0        121.46        124.02        56.38 o
  -3 -10   0          0.10         -3.89        41.55 o
  -2 -10   0        296.81        191.53        64.20 o
  -1 -10   0         91.11         93.81        57.90 o
   0 -10   0          3.30         77.58        35.23 o
   1 -10   0        308.02        328.75        55.33 o
   2 -10   0        277.14        352.62        46.21 o
   3 -10   0         30.42         23.48        33.24 o
   4 -10   0         35.95         13.38        36.16 o
   5 -10   0        207.09        217.28        49.77 o
  -8  -9   0         93.76         94.89        70.50 o
  -7  -9   0         49.99         27.34        49.55 o
  -6  -9   0         14.61         78.70        53.58 o
  -5  -9   0         38.74         80.24        48.64 o
  -4  -9   0        390.79        341.96        78.23 o
  -3  -9   0        174.84        131.49        49.81 o
  -2  -9   0          6.46         46.29        33.74 o
  -1  -9   0        246.72        217.95        50.16 o
   0  -9   0         50.54         88.68        43.45 o
   1  -9   0        238.89        298.31        58.45 o
   2  -9   0        145.85        185.99        32.65 o
   3  -9   0        242.59        225.02        36.00 o
   4  -9   0         36.60         36.51        22.50 o
   5  -9   0         42.32         72.89        28.16 o
   6  -9   0         65.46         77.41        23.68 o
  -9  -8   0         15.35        173.38        62.88 o
  -8  -8   0         88.33         99.37        69.03 o
  -7  -8   0         39.19        104.30        53.87 o
  -6  -8   0         12.12         90.14        45.32 o
  -5  -8   0        392.51        457.11        79.17 o
  -4  -8   0        241.23        262.85        57.58 o
  -3  -8   0        705.55        777.73        88.05 o
  -2  -8   0       1232.42       1216.30       102.70 o
  -1  -8   0        263.54        243.89        47.23 o
   0  -8   0         31.09         16.89        24.37 o
   1  -8   0        785.93        725.26        61.98 o
   2  -8   0        340.74        349.83        39.98 o
   3  -8   0        278.04        272.40        41.10 o
   4  -8   0         50.97         63.24        21.13 o
   5  -8   0        111.47        158.95        32.25 o
   6  -8   0        192.18        257.54        63.92 o
   7  -8   0         92.48         85.30        16.84 o
   8  -8   0        151.68        180.94        46.38 o
  -9  -7   0          1.35         91.79        63.74 o
  -8  -7   0        183.77        227.95        77.51 o
  -7  -7   0         57.01         31.81        52.12 o
  -6  -7   0         80.82         47.38        44.47 o
  -5  -7   0         16.96         16.58        35.49 o
  -4  -7   0        411.38        411.39        65.28 o
  -3  -7   0        421.78        439.26        61.78 o
  -2  -7   0        299.20        290.36        48.32 o
  -1  -7   0        821.92        772.21        65.22 o
   0  -7   0         89.30         80.48        28.32 o
   1  -7   0        114.22         70.98        24.76 o
   2  -7   0          6.32          7.03        22.08 o
   3  -7   0        420.82        458.26        35.84 o
   4  -7   0       1351.57       1550.78        74.97 o
   5  -7   0        180.83        209.12        23.74 o
   6  -7   0        295.67        296.26        24.57 o
   7  -7   0         43.16         58.57        13.63 o
   8  -7   0         13.99         15.27        29.64 o
 -10  -6   0         14.27        -34.10        48.25 o
  -9  -6   0         20.24        116.27        56.66 o
  -8  -6   0         69.15         73.78        53.65 o
  -7  -6   0         60.78         38.20        45.28 o
  -6  -6   0         65.84         89.69        45.51 o
  -5  -6   0        878.53        980.58       102.50 o
  -4  -6   0        108.81        103.49        35.67 o
  -3  -6   0          5.28        -12.20        22.99 o
  -2  -6   0        500.33        462.84        49.75 o
  -1  -6   0        397.94        379.27        40.85 o
   0  -6   0        117.45        186.08        38.83 o
   1  -6   0        337.48        359.32        31.40 o
   2  -6   0        734.00        760.80        44.39 o
   3  -6   0        518.59        626.47        32.59 o
   4  -6   0        451.33        493.41        34.88 o
   5  -6   0         44.76         64.57        35.67 o
   6  -6   0        406.60        483.33        26.83 o
   7  -6   0         35.53         27.25        13.44 o
   8  -6   0        131.76         51.04        41.18 o
   9  -6   0         51.61         38.31        31.30 o
 -10  -5   0         33.90          1.20        50.64 o
  -9  -5   0         52.02         62.01        56.96 o
  -8  -5   0        234.20        163.02        61.10 o
  -7  -5   0        382.85        423.29        77.20 o
  -6  -5   0        139.10        178.53        47.35 o
  -5  -5   0        419.47        355.69        58.76 o
  -4  -5   0        370.21        442.98        52.77 o
  -3  -5   0        588.53        515.38        51.80 o
  -2  -5   0         18.34         34.24        22.26 o
  -1  -5   0         80.43        120.91        27.58 o
   0  -5   0       1809.17       1675.84        83.31 o
   1  -5   0        426.42        385.94        31.24 o
   2  -5   0       1449.76       1502.29       188.09 o
   3  -5   0        848.66        891.90        32.43 o
   4  -5   0        229.14        253.99        18.77 o
   5  -5   0         40.57         34.42        14.32 o
   6  -5   0         28.74         25.13        11.69 o
   7  -5   0         45.00         39.53        11.66 o
   8  -5   0        104.61         84.65        16.35 o
   9  -5   0         13.48         20.18        12.36 o
  10  -5   0         54.57         62.64        32.97 o
 -10  -4   0         49.74         74.30        49.42 o
  -9  -4   0         44.26         42.30        68.03 o
  -8  -4   0        189.56        224.72        58.23 o
  -7  -4   0        358.39        395.09        67.12 o
  -6  -4   0         96.29         74.63        40.05 o
  -5  -4   0        227.15        243.95        43.87 o
  -4  -4   0         23.14         38.52        23.18 o
  -3  -4   0         29.05          7.73        24.69 o
  -2  -4   0        681.21       1529.96        91.87 o
  -1  -4   0        221.93        215.20        30.01 o
   0  -4   0        283.25        272.78        26.61 o
   1  -4   0       2207.90       2607.30       103.91 o
   2  -4   0        892.92        938.17        63.16 o
   3  -4   0       1199.78       1231.80        39.33 o
   4  -4   0         53.49         52.70        11.33 o
   5  -4   0        144.31        124.28        14.19 o
   6  -4   0        651.33        612.90        26.29 o
   7  -4   0        169.35        212.93        16.30 o
   8  -4   0         29.71         11.63        10.38 o
   9  -4   0         92.11         65.27        15.90 o
  10  -4   0        119.41         61.29        27.78 o
 -11  -3   0         43.87         14.78        44.92 o
 -10  -3   0         66.48        101.02        51.86 o
  -9  -3   0          2.11        -37.18        37.18 o
  -8  -3   0          1.92        -10.63        31.69 o
  -7  -3   0        689.36        820.61        88.04 o
  -6  -3   0        911.73        937.73        82.93 o
  -5  -3   0        250.31        277.16        39.01 o
  -4  -3   0         91.50         96.73        31.05 o
  -3  -3   0          9.75          9.54        22.20 o
  -2  -3   0       1330.04       1447.85        72.74 o
  -1  -3   0       3138.74       2868.74       116.94 o
   0  -3   0        311.99        263.25        33.17 o
   1  -3   0       2188.59       2305.19        62.90 o
   2  -3   0        247.56        430.64        99.60 o
   3  -3   0        208.45        260.21        16.75 o
   4  -3   0        386.51        319.45        18.64 o
   5  -3   0        859.80        864.97        27.20 o
   6  -3   0       1321.73       1443.81        94.47 o
   7  -3   0        299.28        314.39        19.49 o
   8  -3   0         93.84         63.69        15.31 o
   9  -3   0        151.45        126.14        18.24 o
  10  -3   0         88.97         48.28        20.57 o
 -10  -2   0         38.15         22.15        52.27 o
  -9  -2   0         11.73         91.92        39.10 o
  -8  -2   0         13.17         41.99        32.70 o
  -7  -2   0       1000.49       1258.14       106.05 o
  -6  -2   0          9.60         33.26        25.25 o
  -5  -2   0         43.14         28.89        30.21 o
  -4  -2   0         90.00         72.06        26.40 o
  -3  -2   0       5810.41       5201.55       229.94 o
  -2  -2   0       1834.05       1687.86        80.80 o
  -1  -2   0       3776.90       3701.45       159.16 o
   0  -2   0        444.64        579.63        37.78 o
   1  -2   0       5159.84       5625.31       154.79 o
   2  -2   0        933.45        894.16        27.30 o
   3  -2   0       1761.56       1613.81        55.84 o
   4  -2   0       3829.09       4332.41        99.30 o
   5  -2   0       1753.02       2003.73        51.28 o
   6  -2   0        419.44        414.28        39.46 o
   7  -2   0        121.21        133.94        13.47 o
   8  -2   0        109.00        100.52        15.96 o
   9  -2   0        100.40         83.83        16.71 o
  10  -2   0         58.73         50.29        18.88 o
  11  -2   0         19.02         34.78        26.05 o
  -9  -1   0         66.82         91.69        35.61 o
  -8  -1   0        306.84        285.84        51.93 o
  -7  -1   0        122.98        106.43        34.58 o
  -6  -1   0         27.98         28.51        23.53 o
  -5  -1   0       1753.87       1914.38        98.80 o
  -4  -1   0        674.90        644.67        50.81 o
  -3  -1   0       2050.00       2008.54        84.76 o
  -2  -1   0       1731.09       1665.92        89.79 o
  -1  -1   0       1007.30       1002.84        38.57 o
   1  -1   0       1376.53       1419.60        29.44 o
   2  -1   0      19738.58      20519.52      1158.49 o
   3  -1   0       5875.91       6024.07       174.23 o
   4  -1   0       1097.52       1417.07        64.21 o
   5  -1   0        237.26        203.07        23.88 o
   6  -1   0        154.41        188.18        34.88 o
   7  -1   0          2.17          7.32        14.36 o
   8  -1   0         51.61         75.34        23.77 o
   9  -1   0        101.71         71.80        27.07 o
  10  -1   0         35.19         49.83        27.01 o
  11  -1   0          1.63         15.86        12.34 o
  -6   0   0        255.14        285.81        35.65 o
  -5   0   0        121.54        129.36        24.95 o
  -4   0   0       2075.04       2034.89       119.02 o
  -3   0   0       1043.48       1085.25        54.04 o
  -2   0   0        860.56        847.69        69.70 o
   2   0   0        926.34        865.27        48.76 o
   3   0   0       1175.22       1444.02        67.57 o
   4   0   0       2048.98       2044.55        95.09 o
   5   0   0         98.29        122.58        32.56 o
   6   0   0        265.55        313.62        35.96 o
   7   0   0        207.26        123.39        32.53 o
   8   0   0         30.82         49.66        38.23 o
   9   0   0         44.28         45.14        41.52 o
  10   0   0         31.61         26.68        22.04 o
  11   0   0          0.35          7.65        31.17 o
  -1   1   0       1295.38       1396.82        50.72 o
   1   1   0       1043.54        932.38        26.66 o
   2   1   0       1840.80       1806.25        85.41 o
   3   1   0       1899.96       1749.50        79.20 o
   4   1   0        753.91        678.11        48.48 o
   5   1   0       1738.03       1813.18        96.87 o
   6   1   0         17.68         33.42        22.64 o
   7   1   0        109.76        115.54        32.93 o
   8   1   0        325.90        353.91        52.44 o
   9   1   0         57.17         49.55        46.43 o
  10   1   0          3.11         14.36        31.63 o
  11   1   0         26.13         -0.88        39.60 o
  -2   2   0       1017.58       1086.53        27.58 o
  -1   2   0       5026.46       5426.60       204.39 o
   0   2   0        354.03        458.28        34.25 o
   1   2   0       3582.93       3378.44       148.47 o
   2   2   0       1970.83       1927.50        82.69 o
   3   2   0       5789.38       5312.19       228.73 o
   4   2   0         64.49         78.08        25.25 o
   5   2   0         32.50          8.70        20.79 o
   6   2   0          6.24         15.40        23.80 o
   7   2   0        987.59       1205.13        94.45 o
   8   2   0         18.68         14.38        29.86 o
   9   2   0          7.92         34.92        36.30 o
  10   2   0         40.15         74.23        53.02 o
  11   2   0         57.21         32.47        36.79 o
  -3   3   0        248.40        326.23        29.08 o
  -2   3   0        320.01        394.43        30.65 o
  -1   3   0       2073.72       2228.18        63.93 o
   0   3   0        336.10        280.57        22.92 o
   1   3   0       3053.28       2909.89       113.85 o
   2   3   0       1253.78       1423.26        71.12 o
   3   3   0         20.34         12.99        20.77 o
   4   3   0        110.05        132.30        28.69 o
   5   3   0        290.51        287.20        38.73 o
   6   3   0        870.12        826.41        72.71 o
   7   3   0        690.69        843.68        81.93 o
   8   3   0          3.43          2.17        28.60 o
   9   3   0          4.18         86.00        34.82 o
  10   3   0         67.23        105.60        46.24 o
  11   3   0         45.84         41.26        38.10 o
  -4   4   0         33.65         37.80        21.35 o
  -3   4   0       1207.29       1358.82        45.59 o
  -2   4   0        906.07        896.80        52.59 o
  -1   4   0       2074.76       2527.15        76.81 o
   0   4   0        228.42        216.60        23.40 o
   1   4   0        253.16        236.82        28.59 o
   2   4   0        760.75       1636.20        85.81 o
   3   4   0         50.55         54.26        23.52 o
   4   4   0         12.18         10.84        22.45 o
   5   4   0        256.23        259.95        39.20 o
   6   4   0         87.70        118.76        35.59 o
   7   4   0        335.46        330.80        56.44 o
   8   4   0        198.13        188.97        51.72 o
   9   4   0         55.17        116.01        46.99 o
  10   4   0         48.37         31.72        41.79 o
  -5   5   0         51.49         75.94        26.28 o
  -4   5   0        248.75        284.02        26.13 o
  -3   5   0        769.51        870.62        35.66 o
  -2   5   0       1506.49       1615.92        54.67 o
  -1   5   0        478.57        442.75        50.38 o
   0   5   0       1848.26       1752.69        89.94 o
   1   5   0        114.03        136.23        23.43 o
   2   5   0         18.64         23.83        20.73 o
   3   5   0        626.07        591.44        48.13 o
   4   5   0        376.77        478.98        49.05 o
   5   5   0        472.61        482.32        55.70 o
   6   5   0        121.14        149.97        42.42 o
   7   5   0        388.03        532.71        71.68 o
   8   5   0        243.53        188.14        54.46 o
   9   5   0         61.26        176.42        54.51 o
  10   5   0         31.70         48.48        40.40 o
  -5   6   0         51.08         85.25        29.48 o
  -4   6   0        471.06        615.78        33.38 o
  -3   6   0        496.13        587.93        32.84 o
  -2   6   0        782.02        857.33        38.32 o
  -1   6   0        400.87        357.26        23.42 o
   0   6   0        136.43        190.83        18.46 o
   1   6   0        458.50        444.54        37.17 o
   2   6   0        480.97        530.89        46.10 o
   3   6   0          0.69          7.43        20.74 o
   4   6   0         99.38         73.69        33.66 o
   5   6   0        926.96       1070.17        92.00 o
   6   6   0         50.19         77.58        40.27 o
   7   6   0         48.44         52.51        39.50 o
   8   6   0         64.64         81.40        48.42 o
   9   6   0         25.92         24.59        63.91 o
  10   6   0         15.64         23.19        35.49 o
  -5   7   0        158.55        232.77        43.79 o
  -4   7   0       1423.24       1706.35        61.63 o
  -3   7   0        396.74        410.57        32.43 o
  -2   7   0          1.58          5.63        15.22 o
  -1   7   0         94.01        100.66        17.58 o
   0   7   0        113.76        120.77        18.91 o
   1   7   0        760.54        747.43        39.70 o
   2   7   0        339.73        386.75        41.13 o
   3   7   0        444.08        424.57        53.80 o
   4   7   0        388.37        452.89        59.23 o
   5   7   0         13.34         14.40        32.09 o
   6   7   0         94.79         37.92        39.15 o
   7   7   0         60.45        126.08        45.71 o
   8   7   0        183.55        273.52        70.63 o
   9   7   0          2.68         55.67        47.14 o
  -6   8   0        206.06        211.15        64.91 o
  -5   8   0        107.56        162.63        23.11 o
  -4   8   0         64.90         60.38        17.20 o
  -3   8   0        275.99        231.23        36.79 o
  -2   8   0        333.92        421.20        35.85 o
  -1   8   0        815.47        801.89        46.09 o
   0   8   0         38.47          4.33        21.89 o
   1   8   0        296.59        289.90        33.74 o
   2   8   0       1190.98       1118.29        85.41 o
   3   8   0        703.26        754.97        72.35 o
   4   8   0        232.69        183.20        68.12 o
   5   8   0        422.73        504.09        73.51 o
   6   8   0         17.54        -27.31        40.32 o
   7   8   0         41.09         28.34        48.96 o
   8   8   0         88.04        146.56        65.72 o
   9   8   0         10.96        -32.44        45.12 o
  -6   9   0         65.35        161.45        44.19 o
  -5   9   0         45.26         48.85        19.99 o
  -4   9   0         48.03         78.23        49.52 o
  -3   9   0        235.94        275.23        43.17 o
  -2   9   0        124.48         95.63        25.56 o
  -1   9   0        258.06        299.86        38.08 o
   0   9   0         40.84         47.50        23.33 o
   1   9   0        252.78        277.76        67.73 o
   2   9   0         11.13          7.26        21.92 o
   3   9   0        196.88        132.72        42.61 o
   4   9   0        378.06        497.54        66.65 o
   5   9   0         40.71         33.34        42.98 o
   6   9   0         16.08          9.27        48.98 o
   7   9   0         44.72          2.18        45.47 o
   8   9   0         94.64         85.42        57.55 o
  -5  10   0        206.36        337.92        40.40 o
  -4  10   0         30.94         98.07        26.48 o
  -3  10   0         38.72         27.18        24.28 o
  -2  10   0        257.18        295.85        83.36 o
  -1  10   0        304.09        442.04        62.66 o
   0  10   0          6.72         33.87        28.26 o
   1  10   0         91.57        117.67        35.38 o
   2  10   0        280.20        399.72       136.82 o
   3  10   0          0.44        -22.34        22.34 o
   4  10   0        110.34        115.73        63.90 o
   5  10   0        184.40        168.78        68.73 o
   6  10   0         61.91         46.76        53.06 o
   7  10   0         51.64         38.62        54.21 o
  -4  11   0          1.73        -17.51        24.11 o
  -3  11   0         10.57         38.95        36.75 o
  -2  11   0         39.99         44.18        27.45 o
  -1  11   0        225.97        324.82        64.37 o
   0  11   0        116.65        144.37        38.42 o
   1  11   0         17.74        -12.12        33.54 o
   2  11   0        147.26        122.36        53.54 o
   3  11   0          8.77        -33.35        33.35 o
   4  11   0          8.47         33.66        26.24 o
   5  11   0          0.35         -4.22        47.85 o
  -1  12   0         62.87         63.33        35.14 o
   0  12   0         49.18         52.27        30.54 o
   1  12   0          3.86         13.54       110.71 o
   2  12   0         58.96          7.91        37.31 o
   3  12   0         25.20         13.93        34.53 o
  -2 -12   1         13.85        -19.04        43.93 o
  -1 -12   1         39.56         14.92        51.49 o
   0 -12   1        245.80        113.28        81.54 o
   1 -12   1         14.74         -3.59        36.89 o
  -5 -11   1         42.31        -46.67        50.84 o
  -4 -11   1         68.42         39.61        58.58 o
  -3 -11   1        102.52        132.62        58.74 o
  -2 -11   1         62.11          7.92        52.35 o
  -1 -11   1          5.94        -55.43        55.43 o
   0 -11   1        154.20        230.05        58.80 o
   1 -11   1        156.46        129.81        65.32 o
   2 -11   1         38.29         48.49        35.96 o
   3 -11   1        117.57         56.16        40.89 o
   4 -11   1        330.46        442.90        76.77 o
  -6 -10   1         22.29         40.47        52.77 o
  -5 -10   1         67.76         19.82        50.37 o
  -4 -10   1         38.80         22.30        46.32 o
  -3 -10   1        107.91         68.87        50.05 o
  -2 -10   1         36.80         25.20        44.58 o
  -1 -10   1         90.99        108.40        43.98 o
   0 -10   1        184.11        198.49        52.16 o
   1 -10   1        111.71         73.31        39.76 o
   2 -10   1        196.75        188.25        40.04 o
   3 -10   1        176.88        139.52        37.63 o
   4 -10   1          8.50        -22.95        22.95 o
   5 -10   1        126.09        117.62        34.63 o
  -8  -9   1         74.78         25.29        60.59 o
  -7  -9   1        167.66        232.69        82.32 o
  -6  -9   1        105.93        129.33        65.69 o
  -5  -9   1          3.47         73.36        44.67 o
  -4  -9   1         16.42         67.58        44.38 o
  -3  -9   1        278.19        266.77        66.36 o
  -2  -9   1        339.56        208.21        58.24 o
  -1  -9   1         40.77         62.67        35.96 o
   0  -9   1        221.46        302.30        45.20 o
   1  -9   1        130.63        135.67        37.16 o
   2  -9   1        152.91        122.65        33.17 o
   3  -9   1        146.08        136.62        44.95 o
   5  -9   1         52.95         82.24        25.94 o
   6  -9   1         15.61         76.39        25.52 o
  -8  -8   1        127.29        139.56        68.74 o
  -7  -8   1         19.21         35.78        54.51 o
  -6  -8   1        145.20        160.11        65.70 o
  -5  -8   1        209.52        205.09        57.17 o
  -4  -8   1         89.05         84.69        45.44 o
  -3  -8   1         70.98         70.60        39.64 o
  -2  -8   1        613.81        573.17        70.76 o
  -1  -8   1          8.44         -4.53        26.84 o
   0  -8   1          8.60          9.15        27.46 o
   1  -8   1         64.63         36.74        27.52 o
   2  -8   1         96.47        113.04        27.86 o
   3  -8   1         32.33         33.08        23.27 o
   4  -8   1          6.30         21.40        19.20 o
   5  -8   1         93.33        126.91        32.37 o
   6  -8   1         85.51         55.71        28.10 o
   7  -8   1         15.22         17.17        18.17 o
   8  -8   1         17.30          9.06        28.60 o
  -9  -7   1         18.51        137.43        62.50 o
  -8  -7   1         88.35        104.19        63.48 o
  -7  -7   1         20.81         25.95        41.68 o
  -6  -7   1         55.60         59.44        49.99 o
  -5  -7   1         55.23         61.49        40.53 o
  -4  -7   1        652.16        688.64        80.09 o
  -3  -7   1        352.71        324.18        58.35 o
  -2  -7   1        200.34        209.42        42.59 o
  -1  -7   1         19.45        -23.68        23.68 o
   0  -7   1       1476.36       1329.98        86.32 o
   1  -7   1       1385.98       1487.20        84.80 o
   2  -7   1        134.32        125.40        34.30 o
   3  -7   1         76.33        116.88        23.92 o
   4  -7   1        555.90        638.51        56.52 o
   5  -7   1         39.78         49.21        18.48 o
   6  -7   1         32.83         46.68        17.98 o
   7  -7   1         78.06         74.31        15.24 o
   8  -7   1         73.93         60.63        16.96 o
 -10  -6   1          2.37         36.84        57.74 o
  -9  -6   1         14.92         90.24        54.82 o
  -8  -6   1        122.92        156.65        58.40 o
  -7  -6   1          1.88        -10.71        38.09 o
  -6  -6   1        101.13         93.74        48.57 o
  -5  -6   1        406.46        421.55        64.70 o
  -4  -6   1        181.45        160.80        42.98 o
  -3  -6   1        329.19        375.38        49.78 o
  -2  -6   1        303.23        210.37        39.95 o
  -1  -6   1        869.42        969.00        64.01 o
   0  -6   1         14.45         22.51        18.98 o
   1  -6   1        311.03        266.20        29.48 o
   2  -6   1        235.20        250.46        32.41 o
   3  -6   1         87.88         57.50        25.39 o
   4  -6   1        209.87        236.37        25.72 o
   5  -6   1        256.25        311.08        32.95 o
   6  -6   1        216.10        227.05        26.42 o
   7  -6   1        215.17        211.60        21.76 o
   8  -6   1         17.34         30.36        13.82 o
   9  -6   1         19.16          9.04        13.04 o
 -10  -5   1          9.39        120.88        55.47 o
  -9  -5   1         22.58         44.44        44.80 o
  -8  -5   1         43.87        -24.05        37.81 o
  -7  -5   1        174.16        163.38        53.17 o
  -6  -5   1        476.87        569.30        76.75 o
  -5  -5   1        284.58        338.00        54.03 o
  -4  -5   1        964.15       1062.01        79.25 o
  -3  -5   1        620.36        641.60        56.16 o
  -2  -5   1        206.25        156.52        32.03 o
  -1  -5   1        377.79        365.17        37.20 o
   0  -5   1         88.30        105.36        25.88 o
   1  -5   1         28.15         27.03        22.19 o
   2  -5   1       1058.23       1300.94        54.38 o
   3  -5   1        422.64        439.95        26.76 o
   4  -5   1        297.63        320.58        32.23 o
   5  -5   1        778.21        934.19        49.12 o
   6  -5   1         82.49         70.15        15.00 o
   7  -5   1         50.27         45.92        17.06 o
   8  -5   1        103.22        112.81        26.42 o
   9  -5   1         30.70         20.05        13.37 o
  10  -5   1         18.09          8.72        24.38 o
 -10  -4   1         54.38        166.78        58.51 o
  -9  -4   1        215.96        145.86        79.08 o
  -8  -4   1        310.22        404.96        74.25 o
  -7  -4   1          8.84         19.30        28.46 o
  -6  -4   1        312.58        377.99        56.03 o
  -5  -4   1       1532.65       1399.77       100.14 o
  -4  -4   1         50.43         40.37        25.17 o
  -3  -4   1        229.60        204.59        35.87 o
  -2  -4   1        956.13        964.48        63.30 o
  -1  -4   1        335.76        374.21        39.54 o
   0  -4   1        427.21        439.82        35.54 o
   1  -4   1        132.91        116.64        21.95 o
   2  -4   1       1663.50       1803.21        52.04 o
   3  -4   1        371.90        423.62        20.48 o
   4  -4   1         38.90         37.59        11.51 o
   5  -4   1        138.50        148.31        16.34 o
   6  -4   1        263.10        259.40        23.90 o
   7  -4   1         88.78         93.72        14.29 o
   8  -4   1        798.17        772.64        76.85 o
   9  -4   1        125.80         83.94        15.05 o
  10  -4   1        114.89         73.53        21.25 o
 -11  -3   1         41.72        -60.76        60.76 o
 -10  -3   1        108.38         90.51        50.05 o
  -9  -3   1         48.26         20.17        53.99 o
  -8  -3   1        191.59        189.72        50.60 o
  -7  -3   1        246.78        329.93        53.29 o
  -6  -3   1        304.19        365.09        50.59 o
  -5  -3   1         68.64         58.95        36.92 o
  -4  -3   1        593.86        569.29        47.41 o
  -3  -3   1        263.46        230.87        34.09 o
  -2  -3   1        121.65        291.44        30.16 o
  -1  -3   1       2691.66       2651.45       114.03 o
   0  -3   1       1922.41       1490.69        66.03 o
   1  -3   1        491.75        484.30        28.49 o
   2  -3   1        131.66        132.94        11.32 o
   3  -3   1       1774.34       1584.96        45.39 o
   4  -3   1        196.95        172.66        20.86 o
   5  -3   1        166.42        182.86        12.65 o
   6  -3   1       1623.09       1900.63        49.47 o
   7  -3   1       1026.52        989.10        71.81 o
   8  -3   1        889.99        891.02        38.16 o
   9  -3   1        342.03        270.29        34.56 o
  10  -3   1         27.86         32.21        15.17 o
 -10  -2   1         38.46         -0.19        48.82 o
  -9  -2   1         51.98         36.75        36.02 o
  -8  -2   1         14.23        -19.09        26.83 o
  -7  -2   1        124.74         81.21        36.73 o
  -6  -2   1        627.62        694.43        63.12 o
  -5  -2   1        143.08        159.35        28.79 o
  -4  -2   1        825.65        783.19        55.55 o
  -3  -2   1        172.33        162.42        38.10 o
  -2  -2   1       1411.22       1685.03        75.33 o
  -1  -2   1       5031.54       4743.23       204.92 o
   0  -2   1        981.30       1020.11        55.22 o
   1  -2   1       2998.67       3329.79        85.61 o
   2  -2   1       2937.32       2619.75        61.79 o
   3  -2   1       1832.96       1726.51        60.87 o
   4  -2   1       4227.58       4659.50       150.27 o
   5  -2   1       3636.31       4012.00        95.45 o
   6  -2   1       1703.25       2037.33        55.23 o
   7  -2   1        347.68        355.65        28.50 o
   8  -2   1        259.14        264.90        19.10 o
   9  -2   1         34.01         16.56        11.70 o
  10  -2   1         26.13          6.91        11.59 o
  11  -2   1         18.05         12.88        13.23 o
  -9  -1   1         25.14         32.79        29.50 o
  -8  -1   1        126.38        258.91        41.44 o
  -7  -1   1        120.25        158.42        34.37 o
  -6  -1   1        185.89        136.04        32.06 o
  -5  -1   1       1022.51       1018.10        61.85 o
  -4  -1   1       1217.36       1191.99        67.12 o
  -3  -1   1        384.44        408.59        34.27 o
  -2  -1   1       1626.04       1638.52        74.97 o
  -1  -1   1       6596.95       6346.83       232.19 o
   1  -1   1        183.69        133.48         8.98 o
   2  -1   1      21486.39      23756.21       987.53 o
   3  -1   1       8782.79       9461.94       292.39 o
   4  -1   1       4057.44       4142.89       122.21 o
   5  -1   1        638.02        618.90        41.74 o
   6  -1   1        346.69        299.43        25.61 o
   7  -1   1        233.33        214.37        32.33 o
   8  -1   1        115.73         66.13        24.50 o
   9  -1   1        123.40         64.18        25.98 o
  10  -1   1         62.20         28.81        24.90 o
  11  -1   1          5.79          9.79        12.49 o
  -7   0   1        109.46         96.53        28.54 o
  -6   0   1        200.37        111.19        27.68 o
  -5   0   1        135.55        166.80        23.27 o
  -4   0   1        709.17        789.35        59.74 o
  -3   0   1       1842.95       1864.77        83.40 o
  -2   0   1       1777.81       2078.19        96.98 o
   2   0   1       2586.32       2788.07       128.16 o
   3   0   1       3201.19       3257.93       127.28 o
   4   0   1        640.99        498.95        43.66 o
   5   0   1        142.54        107.00        24.93 o
   6   0   1        154.39        142.84        41.56 o
   7   0   1         11.37         15.67        32.78 o
   8   0   1         81.17         95.42        35.55 o
   9   0   1         51.21         78.50        36.51 o
  10   0   1         50.27         27.12        22.20 o
  11   0   1          4.55        -30.87        36.69 o
  -1   1   1       4298.47       4328.02       154.84 o
   1   1   1       1215.95       1064.93        41.38 o
   2   1   1       8629.36       8478.47       414.98 o
   3   1   1        313.05        452.16        36.99 o
   4   1   1        139.43        109.39        28.04 o
   5   1   1        623.03        619.70        51.78 o
   6   1   1        654.11        811.04        66.04 o
   7   1   1        101.14         84.01        34.81 o
   8   1   1         29.33         62.25        32.50 o
   9   1   1          5.08         39.02        34.37 o
  10   1   1         25.07         49.76        39.02 o
  11   1   1          3.63         42.22        40.89 o
  -2   2   1       2739.44       2498.30       104.48 o
  -1   2   1       1967.97       1788.84        46.00 o
   0   2   1       7572.51       7437.02       211.57 o
   1   2   1        173.70        188.80        29.83 o
   2   2   1        117.51        386.89        29.95 o
   3   2   1        314.93        336.45        34.36 o
   4   2   1       1408.24       1343.62        81.34 o
   5   2   1        301.09        251.34        39.35 o
   6   2   1        620.35        651.65        61.40 o
   7   2   1        178.38        209.75        47.27 o
   8   2   1        222.92         62.72        44.91 o
   9   2   1         21.98         26.66        39.30 o
  10   2   1         71.38        109.41        47.81 o
  11   2   1          0.19         29.66        40.72 o
  -3   3   1       1165.80       1298.22        68.31 o
  -2   3   1        215.50        236.07        28.82 o
  -1   3   1       1386.38       1393.37        48.32 o
   0   3   1         21.62         24.41        12.26 o
   1   3   1       1261.55       1286.71        58.95 o
   2   3   1       1041.59       1203.94        66.65 o
   3   3   1        571.37        548.20        33.54 o
   4   3   1       2898.66       2970.32       147.42 o
   5   3   1       1977.48       2102.05       120.85 o
   6   3   1         77.54         77.33        31.34 o
   7   3   1        116.06        142.82        39.60 o
   8   3   1        303.07        371.39        58.02 o
   9   3   1        109.60         77.40        45.33 o
  10   3   1         10.52        -20.93        46.67 o
  11   3   1         61.87         97.55        44.57 o
  -4   4   1       1474.39       1557.69        82.48 o
  -3   4   1         81.02         88.52        13.69 o
  -2   4   1       1005.51        995.54        35.73 o
  -1   4   1       1438.00       1516.35       176.85 o
   0   4   1       1711.77       1434.32        61.19 o
   1   4   1        554.66        582.51        40.85 o
   2   4   1       6534.77       6479.08       292.40 o
   3   4   1       1341.35       1251.67        75.82 o
   4   4   1        683.92        679.17        56.32 o
   5   4   1        188.06        294.81        41.13 o
   6   4   1        221.44        284.36        51.46 o
   7   4   1        175.08        173.05        48.86 o
   8   4   1         85.03         98.67        44.13 o
   9   4   1         85.06        122.36        47.02 o
  10   4   1         45.22         54.54        46.01 o
  -4   5   1        459.22        562.61        51.82 o
  -3   5   1         94.17         96.66        17.68 o
  -2   5   1        784.23        771.31        31.32 o
  -1   5   1       1124.91       1139.12        38.37 o
   0   5   1       2003.96       1891.71        67.43 o
   1   5   1        478.75        642.79        43.00 o
   2   5   1         46.45         32.31        21.05 o
   3   5   1        313.13        332.81        38.38 o
   4   5   1        326.95        299.69        40.84 o
   5   5   1         19.17        -17.40        27.24 o
   6   5   1         26.40         49.20        33.99 o
   7   5   1        278.72        348.69        62.07 o
   8   5   1         21.62         63.31        41.12 o
   9   5   1         13.49         24.97        44.20 o
  10   5   1         17.32         44.19        46.20 o
  -5   6   1        253.00        310.13        47.10 o
  -4   6   1        428.65        576.96        31.18 o
  -3   6   1        442.66        540.01        29.15 o
  -2   6   1       1404.78       1598.58       117.69 o
  -1   6   1        950.18       1025.98       100.23 o
   0   6   1        487.95        504.39        26.81 o
   1   6   1        108.40        100.85        13.90 o
   2   6   1        909.38        879.47        57.89 o
   3   6   1       1277.83       1251.37        78.27 o
   4   6   1         66.16         96.17        34.69 o
   5   6   1         32.66         50.68        33.55 o
   6   6   1        292.34        323.12        61.15 o
   7   6   1        288.67        289.03        60.98 o
   8   6   1         71.78         51.78        44.86 o
   9   6   1         36.03         41.02        54.80 o
  10   6   1        108.46        220.02        54.68 o
  -5   7   1         37.94         56.73        32.01 o
  -4   7   1        309.71        376.93        42.82 o
  -3   7   1        555.16        670.66        60.86 o
  -2   7   1        416.24        456.53        33.26 o
  -1   7   1        215.40        230.01        22.48 o
   0   7   1        161.33        143.84        45.19 o
   1   7   1        680.23        592.58        35.82 o
   2   7   1        395.92        406.39        43.04 o
   3   7   1        319.26        277.73        59.29 o
   4   7   1         53.51         42.67        33.58 o
   5   7   1        158.46        121.44        45.89 o
   6   7   1         49.89        103.97        45.39 o
   7   7   1        272.24        369.92        69.15 o
   8   7   1         61.02          1.68        48.70 o
   9   7   1          6.88          4.15        41.45 o
  -6   8   1        138.41         95.38        44.07 o
  -5   8   1         52.74         94.54        38.42 o
  -4   8   1         56.62         62.54        27.45 o
  -3   8   1         32.04         32.23        22.40 o
  -2   8   1        184.26        188.38        33.45 o
  -1   8   1        146.02        162.81        37.64 o
   0   8   1        137.91        160.45        28.06 o
   1   8   1         99.24         58.19        20.84 o
   2   8   1        227.23        165.00        22.56 o
   3   8   1         75.85         67.10        32.78 o
   4   8   1        217.37        207.46        48.02 o
   5   8   1         25.65         14.17        35.21 o
   6   8   1         68.31        102.18        49.16 o
   7   8   1         51.87        144.21        57.78 o
   8   8   1        134.72        120.68        70.56 o
   9   8   1          9.57         28.77        41.23 o
  -6   9   1        132.10        224.20        55.25 o
  -5   9   1          4.46          1.16        22.11 o
  -4   9   1         49.19         48.85        33.79 o
  -3   9   1        313.60        402.26        61.19 o
  -2   9   1         72.60         63.39        26.22 o
  -1   9   1          8.36        -14.41        18.30 o
   0   9   1        148.66        123.05        29.07 o
   1   9   1        500.47        545.57       127.42 o
   2   9   1        136.85        133.68        30.58 o
   3   9   1        229.44        131.86        44.36 o
   4   9   1        148.82        143.42        48.23 o
   5   9   1        104.98         95.82        54.14 o
   6   9   1         16.45         32.54        52.05 o
   7   9   1         33.95         14.62        54.33 o
   8   9   1         37.97        -49.43        49.43 o
  -5  10   1         50.30         58.43        19.78 o
  -4  10   1         61.13         62.75        27.23 o
  -3  10   1         28.66         65.44        34.33 o
  -2  10   1         39.82         44.78        27.58 o
  -1  10   1         45.67         46.28        31.00 o
   0  10   1        131.55        124.85        37.70 o
   1  10   1        318.75        381.74        68.85 o
   2  10   1         96.79         69.14        33.58 o
   3  10   1        233.71        252.23        49.61 o
   4  10   1        100.44         94.40        60.43 o
   5  10   1         29.29         22.50        47.42 o
   6  10   1         14.25         32.67        45.23 o
   7  10   1         61.59         41.38        65.38 o
  -4  11   1          9.21         43.03        24.67 o
  -3  11   1         22.30         60.35        73.41 o
  -2  11   1          9.56         68.50        35.65 o
  -1  11   1         44.03         38.89        31.61 o
   0  11   1         50.66        168.95        36.43 o
   1  11   1         39.51         50.58        30.51 o
   2  11   1        107.68        107.45        42.58 o
   3  11   1         41.41         74.77        34.95 o
   4  11   1         50.39          4.75        34.81 o
   5  11   1         48.66         28.65        56.80 o
  -1  12   1         33.21         81.06        54.35 o
   0  12   1          8.54          6.07        37.13 o
   1  12   1        144.02        214.77        42.98 o
   2  12   1         34.18         59.46        78.70 o
   3  12   1          1.92          5.72        66.57 o
  -1 -12   2         85.37         78.38        52.06 o
   0 -12   2        276.90        351.48        70.93 o
  -5 -11   2         25.83        103.21        65.90 o
  -4 -11   2         39.85        -51.91        51.91 o
  -3 -11   2        126.95        129.45        55.09 o
  -2 -11   2         98.07        159.83        57.68 o
  -1 -11   2        139.35        135.01        58.19 o
   0 -11   2         87.00        101.82        48.97 o
   1 -11   2         60.31         55.59        37.76 o
   2 -11   2         32.50         41.44        34.04 o
   3 -11   2         13.90         24.11        33.21 o
   4 -11   2         55.21         58.09        34.78 o
  -6 -10   2          2.29         -3.95        52.83 o
  -5 -10   2         80.58         96.99        61.16 o
  -4 -10   2        205.42        178.48        65.54 o
  -3 -10   2         65.40          4.62        41.61 o
  -2 -10   2         52.27          9.73        38.77 o
  -1 -10   2        181.53        172.40        51.23 o
   0 -10   2        140.45         81.05        45.16 o
   1 -10   2         79.75        137.93        53.36 o
   2 -10   2         43.85         34.63        31.43 o
   3 -10   2         76.62        109.27        45.27 o
   4 -10   2         42.46         90.53        31.18 o
   5 -10   2          3.06        -15.65        35.09 o
  -7  -9   2        131.29        222.14        79.28 o
  -6  -9   2        112.08         97.27        56.40 o
  -5  -9   2         45.79         27.82        48.04 o
  -4  -9   2         29.53         46.93        41.73 o
  -3  -9   2        324.27        269.05        63.79 o
  -2  -9   2         24.96          3.35        31.74 o
  -1  -9   2         18.72         18.27        33.68 o
   0  -9   2        492.27        468.18        78.44 o
   1  -9   2         88.83        142.30        49.81 o
   2  -9   2        129.79         93.24        34.39 o
   3  -9   2         22.07         33.82        26.36 o
   4  -9   2        220.91        168.86        50.47 o
   5  -9   2         31.95         98.64        35.18 o
   6  -9   2         64.71        113.71        39.94 o
   7  -9   2         32.74         58.50        32.59 o
  -8  -8   2        112.03        200.39        67.58 o
  -7  -8   2        218.24        221.23        78.67 o
  -6  -8   2          9.19         27.67        45.36 o
  -5  -8   2          8.76         10.93        36.13 o
  -4  -8   2         91.60         99.74        47.62 o
  -3  -8   2        121.24         85.65        43.06 o
  -2  -8   2        364.72        348.10        58.58 o
  -1  -8   2        401.62        429.88        57.40 o
   0  -8   2       1235.79       1332.64        96.98 o
   1  -8   2         63.58         47.28        39.05 o
   2  -8   2        447.18        551.17        55.32 o
   3  -8   2        767.69        934.70        68.12 o
   4  -8   2        101.56        104.78        36.90 o
   5  -8   2         12.00         15.67        21.00 o
   6  -8   2         61.13         56.06        32.07 o
   7  -8   2         13.25         14.64        19.45 o
   8  -8   2          2.26         -7.36        23.90 o
  -9  -7   2          6.95        103.21        56.31 o
  -8  -7   2         42.26         77.52        51.99 o
  -7  -7   2        157.20        158.38        64.41 o
  -6  -7   2         83.39        138.56        55.61 o
  -5  -7   2        159.76        187.19        53.60 o
  -4  -7   2         81.33        109.08        44.15 o
  -3  -7   2       1365.10       1430.48       116.70 o
  -2  -7   2       1092.62       1050.39        90.59 o
  -1  -7   2         72.37         60.38        29.43 o
   0  -7   2        534.67        503.21        50.98 o
   1  -7   2        254.51        210.03        46.84 o
   2  -7   2        189.05        273.66        35.54 o
   3  -7   2        393.14        440.76        39.42 o
   4  -7   2        661.09        689.68        49.65 o
   5  -7   2         29.06         44.63        26.57 o
   6  -7   2         87.08         98.62        18.33 o
   7  -7   2        127.79        137.57        23.37 o
   8  -7   2         23.30         16.51        12.25 o
  -9  -6   2          2.77         30.04        47.96 o
  -8  -6   2         35.16         57.64        45.31 o
  -7  -6   2        143.15        199.90        59.23 o
  -6  -6   2        199.96        268.32        53.26 o
  -5  -6   2         29.37         19.58        31.16 o
  -4  -6   2        523.29        565.21        69.31 o
  -3  -6   2        536.68        627.09        62.83 o
  -2  -6   2       2255.93       2262.34       132.36 o
  -1  -6   2        471.93        498.10        46.78 o
   0  -6   2        696.18        599.43        63.67 o
   1  -6   2         19.89         29.47        19.86 o
   2  -6   2        115.19        172.88        22.88 o
   3  -6   2       1094.25       1120.99        62.28 o
   4  -6   2        314.95        372.36        31.04 o
   5  -6   2         97.01         91.60        34.14 o
   6  -6   2         56.45         37.63        15.67 o
   7  -6   2        120.10        114.93        17.78 o
   8  -6   2         28.34         16.36        13.73 o
   9  -6   2          3.66         -4.22        12.89 o
 -10  -5   2          5.84         83.47        75.55 o
  -9  -5   2         49.42        105.80        44.36 o
  -8  -5   2          1.64          9.44        34.02 o
  -7  -5   2        119.76        106.48        46.38 o
  -6  -5   2       1178.11       1423.35       125.00 o
  -5  -5   2        109.69         99.70        38.56 o
  -4  -5   2        329.10        316.04        46.56 o
  -3  -5   2         96.77         97.10        28.83 o
  -2  -5   2       1157.65       1161.46        74.06 o
  -1  -5   2        176.56        147.97        28.08 o
   0  -5   2        923.54        819.61        51.88 o
   1  -5   2        437.79        434.08        45.61 o
   2  -5   2       1116.00       1230.99        71.66 o
   3  -5   2         88.46         98.77        16.84 o
   4  -5   2        829.26        986.87        35.10 o
   5  -5   2        529.22        634.05        37.12 o
   6  -5   2        107.10         99.33        18.11 o
   7  -5   2        241.68        252.38        30.66 o
   8  -5   2         62.47         64.85        15.25 o
   9  -5   2         14.80         22.07        13.30 o
  10  -5   2         76.63         92.25        26.25 o
 -10  -4   2         55.34        130.45        52.23 o
  -9  -4   2         82.36         69.81        67.72 o
  -8  -4   2        104.92         89.24        48.18 o
  -7  -4   2        135.93        106.05        42.97 o
  -6  -4   2        150.00        147.03        43.87 o
  -5  -4   2        621.27        612.62        59.61 o
  -4  -4   2        441.29        395.00        48.75 o
  -3  -4   2         37.61         16.96        23.32 o
  -2  -4   2         27.50         12.98        20.69 o
  -1  -4   2        416.33        327.66        37.65 o
   0  -4   2       1216.16       1316.87        84.53 o
   1  -4   2        410.03        357.92        31.34 o
   2  -4   2       1008.54        913.97        47.41 o
   3  -4   2        356.52        309.84        16.17 o
   4  -4   2        464.42        460.95        21.90 o
   5  -4   2        438.89        359.78        18.03 o
   6  -4   2        101.74        109.40        13.15 o
   7  -4   2        208.62        191.94        17.70 o
   8  -4   2        114.36        114.58        18.30 o
   9  -4   2        166.18         85.99        18.11 o
  10  -4   2        189.23        120.31        27.64 o
 -10  -3   2        100.86        179.54        53.76 o
  -9  -3   2         78.37        179.76        56.65 o
  -8  -3   2          8.38         -3.67        30.21 o
  -7  -3   2        302.65        369.82        56.54 o
  -6  -3   2        886.82       1004.41        82.38 o
  -5  -3   2        299.72        298.42        38.80 o
  -4  -3   2        191.71        146.48        30.50 o
  -3  -3   2        250.80        277.55        33.51 o
  -2  -3   2       1046.30       1004.88        56.32 o
  -1  -3   2        579.03        501.91        38.24 o
   0  -3   2        616.47        488.89        35.10 o
   1  -3   2        169.82        125.07        18.61 o
   2  -3   2        477.31        540.81        49.28 o
   3  -3   2       1424.44       1210.71        36.49 o
   4  -3   2         64.72         48.48         8.94 o
   5  -3   2         36.94         47.23         9.14 o
   6  -3   2        366.08        413.57        21.83 o
   7  -3   2        525.99        523.20        24.09 o
   8  -3   2        637.91        612.48        42.62 o
   9  -3   2        180.92        144.33        34.95 o
  10  -3   2         30.48         38.42        15.49 o
 -11  -2   2          3.87        -40.68        40.68 o
 -10  -2   2         52.93         81.03        40.42 o
  -9  -2   2         24.68         -2.83        29.58 o
  -8  -2   2          1.03        117.38        42.02 o
  -7  -2   2          7.48          9.66        25.63 o
  -6  -2   2        986.00       1046.59        74.57 o
  -5  -2   2        763.19        883.64        56.15 o
  -4  -2   2        251.36        314.47        33.46 o
  -3  -2   2        758.25        715.26        48.46 o
  -2  -2   2       1041.62        944.58        49.13 o
  -1  -2   2        435.14        399.71        35.96 o
   0  -2   2       5872.95       5099.53       179.72 o
   1  -2   2       5231.07       5158.43       199.20 o
   2  -2   2        364.27        308.63        19.35 o
   3  -2   2       2674.59       2595.86       196.86 o
   4  -2   2        714.77        767.61        27.78 o
   5  -2   2       2702.30       2812.31        69.00 o
   6  -2   2        179.16        192.90        17.22 o
   7  -2   2        402.25        422.73        25.58 o
   8  -2   2        190.30        181.32        17.75 o
   9  -2   2         48.77         19.97        13.47 o
  10  -2   2          2.94          3.41        12.41 o
  11  -2   2          9.33         13.11        15.53 o
  -9  -1   2         41.71         85.32        41.57 o
  -8  -1   2        249.37        215.48        40.73 o
  -7  -1   2        207.81        218.42        35.57 o
  -6  -1   2        253.71        290.47        35.27 o
  -5  -1   2        528.60        560.57        41.96 o
  -4  -1   2       1079.52        935.60        51.60 o
  -3  -1   2         19.05         39.99        14.83 o
  -2  -1   2       1582.83       1484.08        62.33 o
  -1  -1   2       3185.42       2862.35       114.55 o
   0  -1   2       1372.19       1188.60        47.25 o
   1  -1   2       2590.69       2183.77        83.92 o
   2  -1   2       1875.57       1779.12        74.11 o
   3  -1   2       3657.91       3824.47       139.34 o
   4  -1   2        685.77        682.50        36.29 o
   5  -1   2        158.83        106.68        27.91 o
   6  -1   2        459.75        454.57        35.81 o
   7  -1   2        105.31         68.65        21.86 o
   8  -1   2        402.97        286.22        33.62 o
   9  -1   2          5.37         15.78        18.05 o
  10  -1   2         49.83         26.68        10.56 o
  11  -1   2         11.64          1.06        13.39 o
  -8   0   2         91.68        101.54        27.31 o
  -7   0   2        216.71        234.29        34.36 o
  -6   0   2       1015.45        936.74        74.45 o
  -5   0   2          5.85        -18.97        18.97 o
  -4   0   2       1091.90       1213.97        69.51 o
  -3   0   2       1170.07       1045.74        41.96 o
  -2   0   2       8818.71       8845.30       372.47 o
  -1   0   2       1013.91        923.87        33.63 o
   2   0   2       3335.07       3213.15       147.29 o
   3   0   2        246.77        307.49        31.68 o
   4   0   2        675.59        590.55        47.92 o
   5   0   2        934.02       1083.24        88.00 o
   6   0   2        368.06        372.22        45.43 o
   7   0   2          9.79         -8.35        26.43 o
   8   0   2        227.40        208.87        46.93 o
   9   0   2         63.07         61.62        36.80 o
  10   0   2         28.57         26.62        25.04 o
  11   0   2         33.27         54.58        56.42 o
  -4   1   2       2947.39       3146.62       125.91 o
  -3   1   2        745.73        959.79        38.82 o
  -1   1   2       3794.57       3441.37       148.44 o
   0   1   2        140.84        139.87        10.34 o
   1   1   2       3208.73       3530.97       135.12 o
   2   1   2       5104.82       5437.61       248.53 o
   3   1   2       1504.39       1325.69        71.67 o
   4   1   2        293.44        257.57        47.81 o
   5   1   2        786.12        833.60        60.62 o
   6   1   2        309.63        377.34        63.62 o
   7   1   2         77.54         74.48        35.14 o
   8   1   2        239.87        218.54        49.59 o
   9   1   2        150.43        243.69        71.42 o
  10   1   2         81.84         90.20        45.95 o
  11   1   2         12.10         78.16        48.19 o
  -2   2   2        380.41        441.16        38.94 o
  -1   2   2       1914.13       1639.74        38.55 o
   0   2   2        982.81       1044.54        38.83 o
   1   2   2      34676.44      37785.26      2751.84 o
   2   2   2       2638.79       2623.31       115.71 o
   3   2   2         13.51        -20.55        20.55 o
   4   2   2         93.61        142.01        32.48 o
   5   2   2        479.30        628.21        56.33 o
   6   2   2        252.59        276.58        42.70 o
   7   2   2        315.46        265.44        52.33 o
   8   2   2        243.09        250.59        53.29 o
   9   2   2          1.33          9.26        46.60 o
  10   2   2         23.98         21.30        39.11 o
  11   2   2         30.52        110.88        71.96 o
  -3   3   2       1113.70       1306.13        74.36 o
  -2   3   2       2413.15       2415.46        92.69 o
  -1   3   2       4538.05       4285.58       104.50 o
   0   3   2       5516.56       4935.79       134.48 o
   1   3   2       7200.61       7354.00       298.73 o
   2   3   2       7640.38       7194.39       321.70 o
   3   3   2        176.08        131.01        37.01 o
   4   3   2        202.29        252.46        37.92 o
   5   3   2       1966.10       2362.83       137.11 o
   6   3   2       1535.95       1805.78       125.28 o
   7   3   2         48.34         51.77        36.12 o
   8   3   2         79.20         82.29        41.58 o
   9   3   2         16.11         76.33        37.44 o
  10   3   2         51.27         24.36        40.89 o
  11   3   2         26.44         50.56        50.14 o
  -4   4   2         93.24         72.33        24.05 o
  -3   4   2        255.05        281.13        14.59 o
  -2   4   2        247.16        291.73        16.93 o
  -1   4   2       1137.23        972.89        58.50 o
   0   4   2        728.08        890.44        69.03 o
   1   4   2       1498.30       1483.61        71.43 o
   2   4   2       1151.94       1050.01        63.48 o
   3   4   2       1493.84       1583.17        90.65 o
   4   4   2       1311.69       1462.38        84.58 o
   5   4   2         93.39        124.33        35.00 o
   6   4   2        890.69       1146.13       100.23 o
   7   4   2         23.41         -0.16        30.81 o
   8   4   2        223.11        226.89        55.41 o
   9   4   2         24.61         -0.99        40.81 o
  10   4   2          7.93        103.05        47.84 o
  11   4   2         28.91         96.84        56.22 o
  -4   5   2        372.31        442.25        48.45 o
  -3   5   2        191.78        212.39        15.36 o
  -2   5   2       2586.99       2804.76        80.47 o
  -1   5   2       1314.40       1232.96        42.25 o
   0   5   2        190.76        157.25        24.56 o
   1   5   2       2117.23       1988.16       135.08 o
   2   5   2       1901.20       1901.89        94.54 o
   3   5   2        422.31        434.39        42.46 o
   4   5   2        333.34        286.57        42.07 o
   5   5   2        508.59        668.68        67.74 o
   6   5   2        209.34        233.64        50.31 o
   7   5   2         30.27         43.97        34.56 o
   8   5   2         86.10         92.07        45.25 o
   9   5   2         31.48        -22.67        37.07 o
  10   5   2         13.61        -19.09        62.96 o
  -5   6   2        217.74        255.27        44.82 o
  -4   6   2        719.04        954.31        50.93 o
  -3   6   2         15.49         23.88        12.08 o
  -2   6   2        767.57        873.38        32.01 o
  -1   6   2        757.24        856.34        36.90 o
   0   6   2        203.96        221.18        18.39 o
   1   6   2        261.07        282.08        22.70 o
   2   6   2        514.62        499.51        54.09 o
   3   6   2        153.37        151.08        30.79 o
   4   6   2         47.63         63.95        31.01 o
   5   6   2          5.39         10.49        31.23 o
   6   6   2        113.01        111.69        43.75 o
   7   6   2         86.05         52.18        46.76 o
   8   6   2         58.48         58.41        46.27 o
   9   6   2         67.12         66.88        54.04 o
  10   6   2         37.53         84.14        50.61 o
  -5   7   2         61.81         65.26        34.33 o
  -4   7   2        141.75        180.70        20.00 o
  -3   7   2        226.96        268.65        47.33 o
  -2   7   2        154.10        180.32        19.01 o
  -1   7   2        653.71        659.27        63.19 o
   0   7   2       1022.09       1036.79        45.11 o
   1   7   2        167.81        145.51        21.06 o
   2   7   2        353.73        347.19        39.61 o
   3   7   2        113.90        104.58        33.63 o
   4   7   2         61.29         42.40        31.18 o
   5   7   2        313.20        423.72        64.81 o
   6   7   2         11.77         -4.68        37.01 o
   7   7   2          5.74         28.21        39.05 o
   8   7   2         40.06         38.41        45.37 o
   9   7   2         68.82        111.10        62.80 o
  -5   8   2         49.07         78.58        39.07 o
  -4   8   2        112.41        138.73        46.18 o
  -3   8   2        177.98        245.18        23.06 o
  -2   8   2         62.22         84.13        22.44 o
  -1   8   2        340.23        355.27        54.43 o
   0   8   2        193.61        240.49        33.12 o
   1   8   2         10.46         21.27        22.28 o
   2   8   2        407.00        406.60        41.53 o
   3   8   2        446.50        494.21        59.48 o
   4   8   2        145.58        112.67        43.18 o
   5   8   2        180.29        220.20        54.94 o
   6   8   2        207.99        304.63        66.34 o
   7   8   2         39.91         -2.20        46.30 o
   8   8   2          1.44         48.98        42.91 o
   9   8   2         57.00         32.01        58.76 o
  -6   9   2         42.85         92.43        43.98 o
  -5   9   2        197.42        399.02        78.69 o
  -4   9   2         90.98        137.45        51.74 o
  -3   9   2        272.75        209.21        24.77 o
  -2   9   2        266.33        336.52        63.42 o
  -1   9   2        205.04        285.03        55.52 o
   0   9   2        218.80        229.42        32.52 o
   1   9   2        148.10        134.79        35.16 o
   2   9   2         24.71         32.36        24.09 o
   3   9   2        183.09        105.64        49.55 o
   4   9   2        158.62         81.47        50.53 o
   5   9   2        120.50        133.82        54.44 o
   6   9   2         85.71         94.80        57.66 o
   7   9   2        231.42        223.39        83.56 o
   8   9   2         15.19        103.51        56.39 o
  -5  10   2         10.10        -14.55        39.87 o
  -4  10   2         78.13         65.52        22.23 o
  -3  10   2         10.35         40.56        50.95 o
  -2  10   2          6.84         26.71        19.41 o
  -1  10   2          6.38          7.59        23.49 o
   0  10   2        176.29        174.17        40.58 o
   1  10   2         14.11         42.73        27.42 o
   2  10   2         44.85         37.89        79.54 o
   3  10   2        253.16        269.41        46.45 o
   4  10   2        149.62        101.75        28.59 o
   5  10   2         41.32         56.05        50.37 o
   6  10   2         28.11         34.89        60.66 o
   7  10   2         17.24         10.66        50.99 o
  -4  11   2         26.86         68.64        49.10 o
  -3  11   2         36.97          2.81        36.65 o
  -2  11   2         53.09        106.08        48.37 o
  -1  11   2         94.25         94.98        40.53 o
   0  11   2        128.83        178.07        35.71 o
   1  11   2        198.98        273.15        43.01 o
   2  11   2         24.53         49.24        36.44 o
   3  11   2         93.69        146.68        86.52 o
   4  11   2         99.50         70.30        37.01 o
   5  11   2         29.41         31.09        25.63 o
  -1  12   2        111.36         70.15        37.06 o
   0  12   2        119.30        140.13        34.49 o
   1  12   2         13.94         45.67        25.18 o
   2  12   2         54.37         72.51        33.29 o
   3  12   2         22.74         61.72        35.42 o
  -4 -11   3         86.03        134.88        71.21 o
  -3 -11   3         64.11         56.45        43.41 o
  -2 -11   3         38.38         53.81        44.53 o
  -1 -11   3        368.90        369.71        73.34 o
   0 -11   3         29.62         33.87        40.50 o
   1 -11   3        210.34        281.49        57.16 o
   2 -11   3         32.25         83.30        40.61 o
   3 -11   3         69.07        137.72        52.44 o
  -6 -10   3         80.32         94.61        64.21 o
  -5 -10   3        186.56        208.65        72.68 o
  -4 -10   3        172.58        185.80        66.44 o
  -3 -10   3        142.04        113.05        57.66 o
  -2 -10   3         44.71         41.27        43.66 o
  -1 -10   3        346.10        290.88        60.45 o
   0 -10   3         72.76         32.20        42.36 o
   1 -10   3         54.37         46.77        34.21 o
   2 -10   3         33.86         20.45        32.92 o
   3 -10   3         95.68         93.24        37.85 o
   4 -10   3         26.22         62.94        33.17 o
   5 -10   3         13.76        118.26        34.97 o
  -7  -9   3         13.96         64.98        54.92 o
  -6  -9   3         10.45          2.70        45.70 o
  -5  -9   3        267.52        355.45        77.38 o
  -4  -9   3         30.97         17.59        42.22 o
  -3  -9   3         32.89         39.37        40.66 o
  -2  -9   3         92.15         83.70        45.55 o
  -1  -9   3        108.87         91.44        43.57 o
   0  -9   3        226.02        204.28        48.70 o
   1  -9   3        121.98        154.17        38.79 o
   2  -9   3        183.27        220.93        54.76 o
   3  -9   3         73.77        108.21        33.47 o
   4  -9   3        256.19        313.43        46.26 o
   5  -9   3        280.48        397.25        47.40 o
   6  -9   3        107.93         56.82        28.87 o
   7  -9   3         21.85          0.94        27.73 o
  -8  -8   3         83.56        180.62        63.85 o
  -7  -8   3        120.71        198.38        63.63 o
  -6  -8   3         29.60        -35.48        43.75 o
  -5  -8   3         77.68         45.38        47.52 o
  -4  -8   3        204.22        189.20        55.66 o
  -3  -8   3        234.66        225.49        55.77 o
  -2  -8   3         27.21         -1.00        31.00 o
  -1  -8   3         59.44         66.12        34.37 o
   0  -8   3        205.97        199.10        44.95 o
   1  -8   3        393.08        377.51        52.08 o
   2  -8   3       1408.26       1675.92       103.50 o
   3  -8   3        640.17        771.34        61.82 o
   4  -8   3        213.65        260.25        37.30 o
   5  -8   3          7.30        -18.40        20.71 o
   6  -8   3        277.99        363.16        55.45 o
   7  -8   3          0.35         -8.86        27.20 o
   8  -8   3         15.72         -6.15        21.28 o
  -9  -7   3         29.69        -51.41        51.41 o
  -8  -7   3        126.34         -8.44        63.30 o
  -7  -7   3        174.32        212.05        65.89 o
  -6  -7   3        282.84        265.19        64.14 o
  -5  -7   3         78.98         59.24        41.97 o
  -4  -7   3         24.75          5.58        29.84 o
  -3  -7   3         30.41         73.62        33.14 o
  -2  -7   3        504.78        419.15        59.86 o
  -1  -7   3        343.05        385.21        50.88 o
   0  -7   3        762.56        774.37        62.57 o
   1  -7   3         30.30         14.87        26.39 o
   2  -7   3        517.16        729.13        70.07 o
   3  -7   3        167.34        171.18        32.40 o
   4  -7   3         64.45         82.21        24.72 o
   5  -7   3        490.29        506.40        47.30 o
   6  -7   3         69.29         71.06        24.02 o
   7  -7   3          9.19         14.73        12.50 o
   8  -7   3          4.06          6.86        12.69 o
  -9  -6   3          2.56        128.93        47.80 o
  -8  -6   3         29.38         83.61        54.75 o
  -7  -6   3        193.53        241.09        67.78 o
  -6  -6   3        145.53        180.62        51.12 o
  -5  -6   3        490.30        425.10        68.31 o
  -4  -6   3        532.07        525.26        67.85 o
  -3  -6   3        367.42        333.31        49.15 o
  -2  -6   3        197.23        278.60        39.92 o
  -1  -6   3       1107.03       1079.18        73.75 o
   0  -6   3        204.51        238.25        36.45 o
   1  -6   3         71.55         61.03        22.70 o
   2  -6   3        321.14        339.79        44.80 o
   3  -6   3        957.90       1022.94        59.66 o
   4  -6   3        328.60        355.62        35.18 o
   5  -6   3         92.58         59.78        38.14 o
   6  -6   3        126.91        180.00        21.78 o
   7  -6   3         39.87         46.73        18.33 o
   8  -6   3         76.05         55.89        14.26 o
   9  -6   3        132.68        134.68        19.77 o
 -10  -5   3         52.40         58.01        48.90 o
  -9  -5   3         31.71         25.32        49.92 o
  -8  -5   3        108.42        116.03        53.15 o
  -7  -5   3        868.64        962.43       114.97 o
  -6  -5   3         17.36         26.43        32.80 o
  -5  -5   3        204.32        257.07        65.13 o
  -4  -5   3        220.88        275.09        43.14 o
  -3  -5   3       1616.24       1580.57        93.24 o
  -2  -5   3        558.41        597.80        51.01 o
  -1  -5   3        136.65        175.69        29.27 o
   0  -5   3        458.52        466.55        39.87 o
   1  -5   3         58.13         55.59        21.46 o
   2  -5   3        444.15        400.22        33.19 o
   3  -5   3        103.52        105.90        21.95 o
   4  -5   3        358.58        329.53        20.09 o
   5  -5   3        772.21        750.53        36.75 o
   6  -5   3        293.65        249.56        55.33 o
   7  -5   3        199.65        188.74        23.35 o
   8  -5   3          1.08         11.73        11.76 o
   9  -5   3         25.99          1.30        11.81 o
  10  -5   3         12.54         26.27        17.37 o
 -10  -4   3         48.35        182.93        49.75 o
  -9  -4   3        128.43         37.68        45.48 o
  -8  -4   3         26.18         27.36        36.15 o
  -7  -4   3        806.46       1395.38       117.76 o
  -6  -4   3        291.98        276.22        49.33 o
  -5  -4   3          4.49        -15.74        23.51 o
  -4  -4   3        708.63        764.21        61.71 o
  -3  -4   3        249.36        278.54        34.99 o
  -2  -4   3        140.30        135.13        30.21 o
  -1  -4   3        669.52        760.59        53.56 o
   0  -4   3        657.27        609.69        45.34 o
   1  -4   3        251.33        242.86        27.17 o
   2  -4   3       1592.07       1454.65        72.39 o
   3  -4   3         57.14         88.18        17.02 o
   4  -4   3        775.42        710.64        45.25 o
   5  -4   3        115.09        112.64        13.25 o
   6  -4   3         63.14         74.86        13.77 o
   7  -4   3         35.82         35.49        10.73 o
   8  -4   3         46.11         34.80        23.66 o
   9  -4   3        156.83        127.32        18.61 o
  10  -4   3         55.40         30.39        13.85 o
 -10  -3   3         83.98         74.90        59.57 o
  -9  -3   3        147.25         91.99        54.63 o
  -8  -3   3         46.17          3.58        33.41 o
  -7  -3   3        810.22        839.52        82.90 o
  -6  -3   3        329.09        444.86        68.97 o
  -5  -3   3        278.84        300.13        37.70 o
  -4  -3   3         86.71         60.65        24.38 o
  -3  -3   3       2691.04       2455.81       119.42 o
  -2  -3   3       2451.71       2615.14       118.31 o
  -1  -3   3        333.77        370.90        33.80 o
   0  -3   3       1429.68       1299.41        62.12 o
   1  -3   3        257.58        251.16        28.35 o
   2  -3   3        861.33        924.41        48.08 o
   3  -3   3        578.31        708.52        21.33 o
   4  -3   3        700.05        645.64        21.12 o
   5  -3   3        742.87        743.80        33.27 o
   6  -3   3         93.67         85.18        10.73 o
   7  -3   3        286.65        283.52        17.31 o
   8  -3   3         19.87         15.15        11.36 o
   9  -3   3        161.95        153.92        18.29 o
  10  -3   3         45.08         24.74        15.84 o
 -10  -2   3         14.88         41.02        33.32 o
  -9  -2   3         51.41         57.50        35.10 o
  -8  -2   3        308.56        241.74        48.73 o
  -7  -2   3         75.99         22.00        31.02 o
  -6  -2   3        459.80        542.95        49.21 o
  -5  -2   3        383.32        507.36        43.37 o
  -4  -2   3        874.98        842.20        51.56 o
  -3  -2   3        363.03        364.27        46.28 o
  -2  -2   3        950.00        959.69        48.81 o
  -1  -2   3       2547.64       2350.41       102.15 o
   0  -2   3       3292.75       3174.43       127.75 o
   1  -2   3        963.79        952.38        48.01 o
   2  -2   3       2718.53       2626.20        80.19 o
   3  -2   3       1609.78       1913.98        50.92 o
   4  -2   3        347.06        299.30        16.81 o
   5  -2   3        492.02        559.57        20.83 o
   6  -2   3        205.90        232.31        29.48 o
   7  -2   3        654.07        630.30        29.00 o
   8  -2   3        134.69        136.15        19.10 o
   9  -2   3         80.72         61.18        13.92 o
  10  -2   3         56.29         48.46        14.55 o
  11  -2   3         59.99         36.51        15.25 o
 -10  -1   3         73.71         30.89        30.89 o
  -9  -1   3         29.26         41.07        36.95 o
  -8  -1   3        292.24        173.03        53.52 o
  -7  -1   3         43.46          7.04        23.47 o
  -6  -1   3        578.62        585.70        62.89 o
  -5  -1   3         47.88         52.46        19.82 o
  -4  -1   3        917.33        895.59        49.58 o
  -3  -1   3       3147.29       3155.08       117.56 o
  -2  -1   3        983.65        867.06        38.52 o
  -1  -1   3       3197.96       2584.18       101.83 o
   0  -1   3      12421.89      11427.81       541.10 o
   1  -1   3       4293.90       4443.84       177.06 o
   2  -1   3       1247.78       1016.73        39.60 o
   3  -1   3        333.52        332.90        16.07 o
   4  -1   3       2262.59       2212.88        70.86 o
   5  -1   3         82.38         68.79        14.07 o
   6  -1   3         31.25          4.29        17.79 o
   7  -1   3        512.67        504.93        53.31 o
   8  -1   3        137.92        116.96        26.05 o
   9  -1   3        105.98         85.26        45.59 o
  10  -1   3         83.82         67.30        16.45 o
  11  -1   3         24.55         11.83        14.41 o
  -8   0   3        131.83         29.59        25.26 o
  -7   0   3        408.19        332.05        52.12 o
  -6   0   3        277.17        303.18        40.39 o
  -5   0   3        473.98        478.85        32.69 o
  -4   0   3        493.35        723.18        36.05 o
  -3   0   3       1865.06       1669.96        56.33 o
  -2   0   3       3784.27       3525.83       118.12 o
  -1   0   3      13659.32      12915.66       585.63 o
   0   0   3       5254.82       3948.40       126.24 o
   1   0   3       2778.87       3000.56       106.72 o
   3   0   3       1792.51       1625.75        78.80 o
   4   0   3         10.28          8.21        20.07 o
   5   0   3       1125.98       1174.72        73.57 o
   6   0   3         39.03         49.55        27.84 o
   7   0   3        389.52        394.44        56.27 o
   8   0   3        180.42        173.64        48.86 o
   9   0   3         33.20         19.89        44.92 o
  10   0   3        112.34         69.62        25.75 o
  11   0   3         41.76         31.58        40.87 o
  -5   1   3        146.87        105.09        21.60 o
  -4   1   3        784.65        792.15        39.25 o
  -3   1   3        331.39        378.74        20.15 o
  -1   1   3       3801.98         -0.24         0.77 o
   0   1   3        667.23        443.18        20.09 o
   1   1   3       1422.73       1349.38        75.75 o
   2   1   3        728.74        580.95        50.60 o
   3   1   3       1611.44       1661.19        85.05 o
   4   1   3       2838.84       2863.19       155.83 o
   5   1   3         20.07         19.95        23.52 o
   6   1   3        358.04        376.24        48.41 o
   7   1   3        391.17        564.04        73.62 o
   8   1   3        571.81        623.69        80.16 o
   9   1   3         30.29         55.02        39.97 o
  10   1   3        112.93        100.94        63.50 o
  11   1   3        112.18         30.59        45.17 o
  -2   2   3        410.39        380.39        35.20 o
  -1   2   3       1610.70       1522.85        32.53 o
   0   2   3       1717.87       1740.59        51.33 o
   1   2   3      18010.00      18504.55       717.95 o
   2   2   3       1083.23        948.57        55.15 o
   3   2   3        706.50        772.09        55.51 o
   4   2   3       1307.31       1319.06        93.27 o
   5   2   3       2280.04       3074.62       172.53 o
   6   2   3        546.92        518.69        62.73 o
   7   2   3        931.24       1269.32       115.64 o
   8   2   3        159.67        207.67        49.65 o
   9   2   3         16.91          9.65        34.27 o
  10   2   3        100.69        158.48        57.25 o
  11   2   3         25.44         83.12        53.58 o
  -3   3   3        293.73        327.70        37.42 o
  -2   3   3        907.82        792.20        49.28 o
  -1   3   3        920.65        812.59        23.86 o
   0   3   3        405.24        330.07        39.53 o
   1   3   3       5093.11       5292.73       154.00 o
   2   3   3       2180.96       2235.57        99.64 o
   3   3   3        638.19        769.69        60.28 o
   4   3   3        798.41        858.78        66.85 o
   5   3   3       1131.44       1082.93        83.36 o
   6   3   3        338.56        354.81        56.94 o
   7   3   3         95.38        120.15        43.51 o
   8   3   3        355.36        478.83        72.97 o
   9   3   3          8.50        -10.56        38.00 o
  10   3   3         62.03         53.53        44.70 o
  11   3   3         15.58         97.94        57.38 o
  -3   4   3       1035.09       1179.11        71.96 o
  -2   4   3         84.74         80.74         9.47 o
  -1   4   3        333.70        347.02        25.08 o
   0   4   3       1419.55       1470.41        91.03 o
   1   4   3       6633.29       6153.92       188.85 o
   2   4   3       1268.54       1477.59        77.68 o
   3   4   3       1310.87       1298.90        78.45 o
   4   4   3       1447.33       1468.98        93.53 o
   5   4   3        320.75        428.17        53.97 o
   6   4   3         60.21         77.65        40.84 o
   7   4   3        319.27        486.58        69.60 o
   8   4   3        205.22        211.99        57.36 o
   9   4   3         10.71         72.23        43.87 o
  10   4   3         13.78         71.43        46.51 o
  11   4   3         27.29         46.01        47.68 o
  -4   5   3        212.74        221.43        36.80 o
  -3   5   3       1087.80       1353.60        67.04 o
  -2   5   3       1934.51       2035.41        64.39 o
  -1   5   3        346.57        319.87        19.52 o
   0   5   3        391.39        402.59        25.58 o
   1   5   3        500.98        446.24        29.40 o
   2   5   3       1699.32       1788.30        86.76 o
   3   5   3        371.83        465.42        42.40 o
   4   5   3        184.12        255.21        39.10 o
   5   5   3        678.08        812.64        74.37 o
   6   5   3        617.81        638.45        76.19 o
   7   5   3        317.36        296.60        62.88 o
   8   5   3        234.85        330.85        66.27 o
   9   5   3         12.54         91.43        46.66 o
  10   5   3         36.30         44.60        51.37 o
  -5   6   3        762.29        889.36        78.17 o
  -4   6   3        174.89        227.56        41.74 o
  -3   6   3        579.20        708.05        28.70 o
  -2   6   3        591.14        683.86        30.80 o
  -1   6   3        484.13        554.26        65.42 o
   0   6   3        136.77        138.97        18.50 o
   1   6   3         95.59         62.40        14.67 o
   2   6   3       1091.39       1025.92        61.83 o
   3   6   3        412.81        434.05        44.76 o
   4   6   3       1548.45       1675.37       109.72 o
   5   6   3         23.95         30.81        30.84 o
   6   6   3          6.25        -33.66        33.66 o
   7   6   3         40.62         76.71        42.39 o
   8   6   3         26.12          9.89        41.78 o
   9   6   3         47.83         89.58        50.20 o
  10   6   3          5.16        -62.05        62.05 o
  -5   7   3        731.43        922.42        87.24 o
  -4   7   3        345.84        497.04        33.89 o
  -3   7   3         59.27         58.62        14.61 o
  -2   7   3        186.39        184.35        24.25 o
  -1   7   3        498.67        572.65        35.85 o
   0   7   3        500.09        507.49        30.16 o
   1   7   3        682.59        726.14        43.74 o
   2   7   3        340.30        337.46        35.00 o
   3   7   3         74.98        101.42        29.92 o
   4   7   3        259.88        204.24        47.87 o
   5   7   3        116.35        103.79        43.35 o
   6   7   3        193.12         56.63        45.62 o
   7   7   3         12.37         81.33        44.60 o
   9   7   3         51.77        -20.96        43.68 o
  -5   8   3        111.89        126.48        42.69 o
  -4   8   3          0.03        -11.57        14.31 o
  -3   8   3        265.13        350.59        24.91 o
  -2   8   3        551.97        625.11        41.21 o
  -1   8   3        478.43        532.18        62.67 o
   0   8   3        382.99        417.59        33.58 o
   1   8   3        766.50        959.30        54.40 o
   2   8   3        138.39        184.25        27.68 o
   3   8   3        408.43        386.99       117.87 o
   4   8   3        165.37        177.52        44.38 o
   5   8   3         82.21         49.69        40.53 o
   6   8   3         72.92        107.72        48.39 o
   7   8   3         36.12        133.68        54.26 o
   8   8   3         55.59        135.67        64.01 o
   9   8   3         55.11        -52.96        55.93 o
  -6   9   3          5.27          2.30        37.14 o
  -5   9   3         90.54        155.63        43.70 o
  -4   9   3         97.44        111.69        21.05 o
  -3   9   3         17.49         30.50        15.19 o
  -2   9   3        155.55        128.12        28.80 o
  -1   9   3        248.24        339.16        40.03 o
   0   9   3         77.02        123.80        25.43 o
   1   9   3        175.99        300.02        90.42 o
   2   9   3        143.05        142.86        38.34 o
   3   9   3         15.02          8.25        24.29 o
   4   9   3        104.57          8.92        47.08 o
   5   9   3        234.80        214.65        64.26 o
   6   9   3         71.34        114.31        54.63 o
   7   9   3          9.14         94.92        59.13 o
   8   9   3         35.60        -51.01        51.01 o
  -5  10   3         50.23         56.54        46.93 o
  -4  10   3         11.88         49.02        15.94 o
  -3  10   3         49.36         45.41        22.74 o
  -2  10   3         14.63        -31.22        34.33 o
  -1  10   3          4.98         21.13        50.08 o
   0  10   3         31.77         39.22        25.63 o
   1  10   3          9.03        -10.45        24.88 o
   2  10   3        150.31        174.29        45.11 o
   3  10   3         65.82         81.47        32.56 o
   4  10   3         56.78         29.78        34.04 o
   5  10   3        160.24        121.50        69.25 o
   6  10   3         73.48         61.38        52.92 o
   7  10   3         43.79         52.35        58.28 o
  -4  11   3         58.60         83.69        54.61 o
  -3  11   3         73.03         24.36        56.39 o
  -2  11   3        152.87        162.69        34.10 o
  -1  11   3         28.76         16.32        28.38 o
   0  11   3         99.13        106.88        35.31 o
   1  11   3          2.91         56.17        32.00 o
   2  11   3        154.34        216.15        38.79 o
   3  11   3          5.55         -7.69        27.67 o
   4  11   3         54.70         67.09        36.97 o
   5  11   3         67.64         60.47        35.20 o
  -1  12   3        167.85        147.36        32.16 o
   0  12   3         17.23         28.02        31.37 o
   1  12   3         14.94         13.13        43.30 o
   2  12   3         77.42         53.77        80.02 o
   3  12   3        207.09        274.11        47.86 o
  -4 -11   4         11.66          2.71        56.48 o
  -3 -11   4        102.45        170.18        69.48 o
  -2 -11   4         13.75         47.47        54.68 o
  -1 -11   4         12.99        -15.27        41.00 o
   0 -11   4         20.42        -11.68        39.39 o
   1 -11   4         91.26        106.42        45.21 o
   2 -11   4          6.97        -10.26        32.39 o
   3 -11   4         70.13        115.02        52.98 o
  -6 -10   4        106.57        154.85        64.13 o
  -5 -10   4         26.90         26.35        46.74 o
  -4 -10   4         10.37        -50.06        50.06 o
  -3 -10   4        150.98        148.57        61.04 o
  -2 -10   4         75.76         69.40        51.83 o
  -1 -10   4         13.37         48.85        37.69 o
   1 -10   4        542.50        572.27        70.86 o
   2 -10   4        141.18        181.69        44.74 o
   3 -10   4          9.17         -8.20        28.57 o
   4 -10   4         38.16         32.54        33.34 o
   5 -10   4         60.21         65.86        39.24 o
  -7  -9   4         32.27         80.69        56.26 o
  -6  -9   4          7.84        -29.70        47.57 o
  -5  -9   4        123.11        175.88        60.78 o
  -4  -9   4         25.43         47.96        46.54 o
  -3  -9   4         92.11         33.91        50.78 o
  -2  -9   4        844.28        987.75       104.51 o
  -1  -9   4        104.48        111.04        38.77 o
   0  -9   4         46.23         62.92        38.81 o
   1  -9   4        596.68        678.66        69.77 o
   2  -9   4        187.75        250.14        44.98 o
   3  -9   4        101.65        122.28        36.83 o
   4  -9   4         67.08         66.93        33.83 o
   5  -9   4        253.97        330.06        45.57 o
   6  -9   4         19.73         28.23        27.22 o
  -8  -8   4          6.92         23.88        47.64 o
  -7  -8   4          7.81         31.97        45.14 o
  -6  -8   4         17.39         -3.35        40.17 o
  -5  -8   4         37.97         -1.51        41.56 o
  -4  -8   4        400.67        369.50        70.37 o
  -3  -8   4        139.58        125.56        48.01 o
  -2  -8   4         28.04        -31.68        36.18 o
  -1  -8   4        406.48        327.20        58.15 o
   0  -8   4         59.24         78.50        36.05 o
   1  -8   4        684.37        808.17        72.77 o
   2  -8   4         86.85        105.08        34.81 o
   3  -8   4        237.36        246.55        40.00 o
   4  -8   4        224.35        219.01        39.72 o
   5  -8   4         83.16         65.80        28.32 o
   6  -8   4         19.85          8.94        28.79 o
   7  -8   4         21.88         31.49        32.97 o
  -8  -7   4         37.63        100.79        58.50 o
  -7  -7   4         76.79         86.31        45.27 o
  -6  -7   4        102.89         88.73        46.68 o
  -5  -7   4        251.27        263.36        58.14 o
  -4  -7   4         16.83         21.96        35.38 o
  -3  -7   4        413.64        391.61        64.80 o
  -2  -7   4       1102.46       1076.26        97.01 o
  -1  -7   4       1094.18       1093.84        90.46 o
   0  -7   4        136.07        166.11        38.79 o
   1  -7   4        953.59        955.46        71.40 o
   2  -7   4        867.82       1226.12        75.08 o
   3  -7   4         94.16         83.44        27.99 o
   4  -7   4        119.77         91.90        31.47 o
   5  -7   4        408.75        547.02        51.10 o
   6  -7   4         24.09          8.46        22.86 o
   7  -7   4         83.79         46.06        25.04 o
   8  -7   4        131.31        134.55        48.00 o
  -9  -6   4         16.24         17.68        48.88 o
  -8  -6   4        140.73        167.14        80.78 o
  -7  -6   4        127.36        116.37        51.95 o
  -6  -6   4        367.69        386.94        69.53 o
  -5  -6   4        547.61        746.09        82.31 o
  -4  -6   4        440.14        431.78        62.47 o
  -3  -6   4       1062.82       1130.94        90.25 o
  -2  -6   4        330.43        348.44        46.91 o
  -1  -6   4       1923.44       1768.45       102.34 o
   0  -6   4        592.51        577.44        52.00 o
   1  -6   4         30.25         34.18        30.28 o
   2  -6   4       1023.42       1165.78        85.89 o
   3  -6   4        686.57        719.47        52.14 o
   4  -6   4        685.89        745.10        70.84 o
   5  -6   4        127.72        153.82        33.10 o
   6  -6   4        247.65        188.70       123.41 o
   7  -6   4          3.53         -1.66        12.42 o
   8  -6   4         22.44         14.20        14.97 o
   9  -6   4         41.43         37.38        14.15 o
 -10  -5   4          1.85         23.89        45.14 o
  -9  -5   4         50.90         28.75        49.65 o
  -8  -5   4         73.68        113.29        59.47 o
  -7  -5   4        441.84        658.76       104.18 o
  -6  -5   4        598.49        519.70        96.31 o
  -5  -5   4        868.37       1131.27        96.87 o
  -4  -5   4        179.03        194.51        38.20 o
  -3  -5   4        490.44        539.66        53.92 o
  -2  -5   4        890.23        893.47        65.54 o
  -1  -5   4        596.70        670.12        52.69 o
   0  -5   4        650.63        703.70        49.53 o
   1  -5   4        773.11        626.81        46.94 o
   2  -5   4        161.47        183.05        24.98 o
   4  -5   4        165.81        135.47        25.27 o
   5  -5   4       1142.98       1304.47        64.76 o
   6  -5   4        233.13        285.89        21.99 o
   7  -5   4         92.05         88.83        13.34 o
   8  -5   4        128.02         91.27        15.59 o
   9  -5   4         40.64         39.66        14.30 o
  10  -5   4         21.45         25.37        13.99 o
 -10  -4   4         91.55        117.84        66.72 o
  -9  -4   4        105.26         48.43        47.84 o
  -8  -4   4         49.25         24.71        38.32 o
  -7  -4   4        320.07        359.96        61.07 o
  -6  -4   4          0.02          2.06        37.27 o
  -5  -4   4        709.07        879.36        72.41 o
  -4  -4   4         78.01         97.65        27.01 o
  -3  -4   4       1252.06       1315.25        75.53 o
  -2  -4   4       1002.95       1071.72        66.37 o
  -1  -4   4       1452.01       1554.79        86.30 o
   0  -4   4        216.50        123.12        28.58 o
   1  -4   4        260.66        267.55        42.92 o
   2  -4   4        387.56        310.65        31.45 o
   3  -4   4        181.45        171.59        24.06 o
   4  -4   4        392.35        437.17        39.74 o
   5  -4   4        296.02        291.49        21.90 o
   6  -4   4        126.93        133.25        15.73 o
   7  -4   4          1.13          5.78         9.07 o
   8  -4   4         83.67         82.25        21.78 o
   9  -4   4        233.30        173.66        23.58 o
  10  -4   4          4.90         23.95        26.32 o
 -10  -3   4         24.29        -43.28        43.28 o
  -9  -3   4         93.64         53.46        38.87 o
  -8  -3   4        236.83        134.51        50.93 o
  -7  -3   4         77.68         80.78        44.07 o
  -6  -3   4         72.07         78.98        30.00 o
  -5  -3   4        598.65        700.27        56.48 o
  -4  -3   4        900.32        968.78        59.18 o
  -3  -3   4          0.23         -0.05        17.36 o
  -2  -3   4        940.69        876.19        57.52 o
  -1  -3   4        202.15        228.79        32.74 o
   0  -3   4        583.95        620.36        43.42 o
   1  -3   4       4224.43       4052.62       172.06 o
   2  -3   4       1552.40       1403.74        69.40 o
   3  -3   4       2584.09       2382.95        97.98 o
   4  -3   4        186.47        125.78        25.07 o
   5  -3   4        788.23        847.10        66.91 o
   6  -3   4         97.71        121.22        13.09 o
   7  -3   4         54.45         53.40        13.66 o
   8  -3   4         61.12         65.25        13.73 o
   9  -3   4        128.99        130.02        24.96 o
  10  -3   4          3.19          5.45        14.25 o
 -10  -2   4         36.76         60.30        34.49 o
  -9  -2   4         11.32         13.65        26.11 o
  -8  -2   4          5.03         -3.99        23.40 o
  -7  -2   4        590.46        581.83        60.11 o
  -6  -2   4         44.82         46.15        26.00 o
  -5  -2   4        438.92        401.38        39.13 o
  -4  -2   4        339.25        406.31        45.08 o
  -3  -2   4        868.54        799.48        47.81 o
  -2  -2   4        281.54        220.12        26.57 o
  -1  -2   4       1575.07       1816.67        73.28 o
   0  -2   4          3.17         -9.22        14.31 o
   1  -2   4        899.92        724.09        28.85 o
   2  -2   4       2565.54       2147.54        87.49 o
   3  -2   4        277.33        287.20        14.46 o
   4  -2   4        987.65       1012.34        60.48 o
   5  -2   4        339.11        360.96        16.96 o
   6  -2   4        238.33        224.04        16.45 o
   7  -2   4         37.01         33.48        12.13 o
   8  -2   4          6.04          3.60        10.29 o
   9  -2   4         89.05         94.08        22.74 o
  10  -2   4         43.40         50.86        14.78 o
  11  -2   4          4.17         21.92        14.34 o
 -10  -1   4         45.31          0.72        36.73 o
  -9  -1   4        118.13        174.95        43.68 o
  -8  -1   4        144.25        189.19        46.35 o
  -7  -1   4        188.22         97.43        41.69 o
  -6  -1   4        249.08        248.39        35.18 o
  -5  -1   4        315.90        351.25        41.47 o
  -4  -1   4        266.26        309.39        34.89 o
  -3  -1   4        417.28        273.26        24.37 o
  -2  -1   4        473.83        425.55        25.95 o
  -1  -1   4       1612.43       1511.75        60.90 o
   0  -1   4       3935.47       3421.38       129.74 o
   1  -1   4       1913.45       1562.47        67.12 o
   3  -1   4        417.20        326.35        12.93 o
   4  -1   4       2761.86       2879.11       105.87 o
   5  -1   4        307.24        310.30        41.24 o
   6  -1   4        132.98        150.42        19.67 o
   7  -1   4          1.43         -1.59        11.85 o
   8  -1   4          0.96         10.73        12.71 o
   9  -1   4        100.58         84.70        34.51 o
  10  -1   4         45.34         33.84        16.79 o
  11  -1   4          8.97         29.32        15.41 o
  -8   0   4        188.03        186.05        30.70 o
  -7   0   4        111.22         57.04        23.87 o
  -6   0   4         12.35         17.25        20.62 o
  -5   0   4         97.38        125.80        24.72 o
  -4   0   4        750.91        866.55        48.29 o
  -3   0   4        911.78       1011.73        47.62 o
  -2   0   4         68.66         76.48        13.94 o
  -1   0   4        502.88        562.51        32.02 o
   0   0   4       3540.63       3039.75       125.42 o
   1   0   4       3895.54       3468.92       121.57 o
   3   0   4        528.16        385.31        37.69 o
   4   0   4        163.44        204.05        33.57 o
   5   0   4        361.18        381.11        43.90 o
   6   0   4        250.86        267.09        41.99 o
   7   0   4         97.43         95.26        38.73 o
   8   0   4         32.25        114.73        57.38 o
   9   0   4        312.76        247.78        96.25 o
  10   0   4         45.46         40.97        25.63 o
  11   0   4         20.49         -3.03        37.64 o
  -6   1   4         98.39        108.23        21.24 o
  -5   1   4         80.12         85.93        17.68 o
  -4   1   4        400.54        464.07        25.43 o
  -3   1   4        437.76        479.88        23.06 o
  -1   1   4        727.85        521.06        15.26 o
   0   1   4      19121.61      18774.57       682.40 o
   1   1   4       3045.71       2878.23        79.32 o
   2   1   4        469.95        406.32        36.61 o
   3   1   4       1269.78       1191.56        69.60 o
   4   1   4        949.70        923.00        68.14 o
   5   1   4         48.64         84.07        29.05 o
   6   1   4        300.19        365.38        52.29 o
   7   1   4        721.80        884.89        92.14 o
   8   1   4         72.88         96.56        45.75 o
   9   1   4        316.00        249.26        63.41 o
  10   1   4         97.89        110.02        50.72 o
  11   1   4         40.76         24.16        43.40 o
  -1   2   4       1972.55       1966.69        93.26 o
   0   2   4        984.12        796.78        29.01 o
   1   2   4       4353.38       4336.04       267.03 o
   2   2   4       2437.17       2751.32       118.65 o
   3   2   4        154.57        107.37        28.62 o
   4   2   4        710.01        660.84        60.52 o
   5   2   4        805.78        859.90        69.27 o
   6   2   4        249.58        302.10        53.76 o
   7   2   4        185.96        254.82        53.85 o
   8   2   4         27.26         30.90        39.83 o
   9   2   4        296.38        195.05        59.14 o
  10   2   4         18.98        104.96        51.82 o
  11   2   4         35.10         15.50        59.43 o
  -2   3   4        753.37        884.47        62.17 o
  -1   3   4         21.98         15.79         7.89 o
   0   3   4       1874.91       1582.42        40.68 o
   1   3   4       3437.89       3747.71       107.94 o
   2   3   4       1166.01       1166.09        65.22 o
   3   3   4       2952.99       2927.14       151.63 o
   4   3   4        227.83        192.47        40.10 o
   5   3   4       1137.18       1336.64       118.85 o
   6   3   4        881.47       1048.89        94.13 o
   7   3   4        469.76        550.50        73.83 o
   8   3   4         28.45         41.69        39.24 o
   9   3   4         32.96        130.93        64.52 o
  10   3   4         99.26         55.64        50.16 o
  11   3   4         49.19         67.72        54.43 o
  -3   4   4        530.79        665.74        49.71 o
  -2   4   4       1483.93       1237.17       121.51 o
  -1   4   4        564.85        583.18        22.65 o
   0   4   4       3546.91       3544.53       103.49 o
   1   4   4       2965.18       2829.22       147.91 o
   2   4   4       3753.35       4133.31       187.34 o
   3   4   4        352.00        287.27        38.90 o
   4   4   4        672.54        719.11        61.93 o
   5   4   4         95.20        119.72        36.10 o
   6   4   4        235.69        240.42        52.70 o
   7   4   4        622.96        911.57        97.03 o
   8   4   4        152.67        170.95        55.41 o
   9   4   4         34.62          0.16        40.72 o
  10   4   4         47.33        -10.84        48.09 o
  11   4   4          5.18         80.88        60.90 o
  -4   5   4        194.62        176.08        39.82 o
  -3   5   4        185.90        228.04        12.33 o
  -2   5   4        597.30        714.39        53.45 o
  -1   5   4       1575.45       1483.94        46.22 o
   0   5   4        134.65         98.37        13.04 o
   1   5   4          3.78        -11.66        11.66 o
   2   5   4        943.31        971.14        42.51 o
   3   5   4        664.87        717.74        54.99 o
   4   5   4        610.98        757.92        66.12 o
   5   5   4        291.62        310.78        51.62 o
   6   5   4        531.34        699.93        81.72 o
   7   5   4        218.64        247.47        57.13 o
   8   5   4          9.44         53.01        39.42 o
   9   5   4          6.23         26.68        41.68 o
  10   5   4         29.00        -18.19        45.31 o
  -4   6   4        423.73        544.82        60.49 o
  -3   6   4        468.84        521.82        22.44 o
  -2   6   4        241.30        290.28        19.45 o
  -1   6   4        540.11        603.21        25.44 o
   0   6   4        938.51        960.90        42.54 o
   1   6   4        313.12        270.25        22.29 o
   2   6   4        474.74        529.10        32.69 o
   3   6   4        587.61        600.41        51.66 o
   4   6   4         99.68         86.08        33.97 o
   5   6   4         13.59          1.81        38.10 o
   6   6   4        133.38        129.97        48.58 o
   7   6   4        209.62        284.29        64.36 o
   8   6   4          8.14         28.48        44.61 o
   9   6   4         20.78         78.27        46.91 o
  10   6   4          2.93        -58.35        58.35 o
  -5   7   4        269.94        291.01        54.20 o
  -3   7   4        303.82        356.77        22.89 o
  -2   7   4        364.17        390.96        38.37 o
  -1   7   4        247.31        269.10        43.48 o
   0   7   4        172.24        145.15        22.26 o
   1   7   4        230.48        239.07        23.90 o
   2   7   4          4.34          1.50        15.10 o
   3   7   4        155.55         86.07        18.62 o
   4   7   4         24.90          2.96        27.42 o
   5   7   4         33.31         74.32        38.09 o
   6   7   4        170.60        209.91        54.48 o
   7   7   4         39.76        167.41        52.57 o
   8   7   4         28.08         -8.30        52.46 o
   9   7   4         19.31        147.89        58.33 o
  -5   8   4        141.05        207.33        49.31 o
  -4   8   4         12.76         16.24        11.89 o
  -3   8   4        130.56        175.41        20.40 o
  -2   8   4         62.15         61.57        18.66 o
  -1   8   4         78.15         58.36        17.69 o
   0   8   4         48.81         48.49        22.93 o
   1   8   4        138.62        152.31        34.31 o
   2   8   4        567.66        638.49        46.69 o
   3   8   4         44.64         47.52        26.31 o
   4   8   4         29.69         54.58        35.95 o
   5   8   4         26.66          7.52        32.86 o
   6   8   4          8.57         55.92        43.32 o
   7   8   4         69.30         93.47        50.70 o
   8   8   4         70.94          9.59        42.87 o
   9   8   4         19.44        -32.74        53.43 o
  -5   9   4         49.98         80.81        47.64 o
  -4   9   4         32.86         23.81        14.52 o
  -3   9   4         20.22          8.70        15.53 o
  -2   9   4         12.91         22.98        20.68 o
  -1   9   4         32.91         39.72        22.47 o
   0   9   4         77.14        109.28        25.11 o
   1   9   4         83.63        118.87        28.87 o
   2   9   4        197.54        235.47        36.63 o
   3   9   4        123.13        158.35        33.07 o
   4   9   4        127.99        118.40        39.39 o
   5   9   4         86.12        122.54        51.90 o
   6   9   4          8.14         71.70        51.39 o
   7   9   4         64.68        140.72        56.89 o
   8   9   4         56.12        129.68        67.75 o
  -5  10   4          3.56          4.38        53.03 o
  -4  10   4        102.87        141.81        57.07 o
  -3  10   4         11.77          7.35        18.10 o
  -2  10   4         34.75         42.86        22.05 o
  -1  10   4         63.25         46.01        36.06 o
   0  10   4        152.93        182.39        36.07 o
   1  10   4         48.41         10.71        28.21 o
   2  10   4         70.77         70.44        30.77 o
   3  10   4         78.83        124.18        38.07 o
   4  10   4        195.77        187.67        42.50 o
   5  10   4         13.69         57.70        34.22 o
   6  10   4         26.62         81.10        55.20 o
   7  10   4         13.24          2.45        50.94 o
  -4  11   4         16.97        -25.25        47.57 o
  -3  11   4          1.39          5.29        42.25 o
  -2  11   4        186.01        227.32        94.12 o
  -1  11   4        116.78        136.18        28.57 o
   0  11   4         41.60         43.23        25.58 o
   1  11   4         48.76         91.07        31.44 o
   2  11   4         67.47         50.29        28.25 o
   3  11   4         23.66         31.58        30.57 o
   4  11   4        101.51        125.66        37.31 o
   5  11   4         81.33         19.96        36.65 o
  -1  12   4         62.98         77.06        29.65 o
   0  12   4         52.32         66.66        27.21 o
   1  12   4         44.53         59.20        33.54 o
   2  12   4         83.50         92.33        31.88 o
   3  12   4          3.97         50.06        29.42 o
  -3 -11   5        179.80        121.16        73.39 o
  -2 -11   5         24.56         41.26        46.65 o
  -1 -11   5         31.29         28.43        49.08 o
   0 -11   5         81.97         66.09        50.21 o
   1 -11   5         35.41        -15.21        34.50 o
   2 -11   5          8.74         18.48        37.44 o
   3 -11   5         19.39         99.86        37.69 o
  -5 -10   5         63.06        111.57        62.25 o
  -4 -10   5         36.67         76.66        56.37 o
  -3 -10   5        207.02        173.91        63.39 o
  -2 -10   5          7.81        -42.07        42.07 o
  -1 -10   5        127.99        121.15        51.99 o
   0 -10   5        192.04        282.54        55.70 o
   1 -10   5        269.19        329.66        55.00 o
   2 -10   5         39.16         41.15        37.85 o
   3 -10   5         25.56        103.45        37.55 o
   4 -10   5        130.48        191.06        43.53 o
   5 -10   5         44.64         26.22        36.38 o
  -7  -9   5         43.15         82.94        78.42 o
  -6  -9   5         64.48         51.07        53.45 o
  -5  -9   5         12.55         28.92        48.77 o
  -4  -9   5        160.99        272.46        65.30 o
  -3  -9   5        116.13        102.60        51.07 o
  -2  -9   5        163.93        106.80        50.00 o
  -1  -9   5         43.05         45.84        40.48 o
   0  -9   5         26.11         33.97        37.67 o
   1  -9   5         75.51         86.48        37.76 o
   2  -9   5         97.32        192.79        54.54 o
   3  -9   5        558.21        758.30        74.29 o
   4  -9   5         98.88        107.70        36.41 o
   5  -9   5        136.41         91.75        37.98 o
   6  -9   5         28.94         33.85        30.49 o
  -8  -8   5         27.66        103.32        62.18 o
  -7  -8   5         23.46         11.74        45.84 o
  -6  -8   5         19.24        -37.97        39.75 o
  -5  -8   5        145.66        196.12        60.28 o
  -4  -8   5        168.33        176.17        52.69 o
  -3  -8   5        225.54        199.83        57.33 o
  -2  -8   5        319.60        300.00        62.44 o
  -1  -8   5        914.00        862.15        93.00 o
   0  -8   5       1946.55       1952.02       135.33 o
   1  -8   5       1200.77       1395.60        97.79 o
   2  -8   5        359.24        453.17        54.78 o
   3  -8   5        215.34        206.26        42.03 o
   4  -8   5        384.59        413.84        51.84 o
   5  -8   5         66.97         18.32        27.29 o
   6  -8   5         46.80         54.26        28.46 o
   7  -8   5        130.33        140.63        36.50 o
  -8  -7   5         11.23         36.51        50.94 o
  -7  -7   5          3.45         41.00        53.47 o
  -6  -7   5        283.99        271.21        62.86 o
  -5  -7   5        145.60        123.14        47.28 o
  -4  -7   5        576.20        550.45        77.91 o
  -3  -7   5        546.00        593.29        75.48 o
  -2  -7   5        789.95        833.55        85.78 o
  -1  -7   5        372.56        405.49        72.89 o
   0  -7   5        112.38        134.56        38.21 o
   1  -7   5        453.85        534.37        53.91 o
   2  -7   5        890.00       1070.67        92.22 o
   3  -7   5        156.60        170.22        35.74 o
   4  -7   5        143.64        114.07        31.57 o
   5  -7   5        503.44        554.64        72.43 o
   6  -7   5        124.59        114.38        32.14 o
   7  -7   5         85.03         96.65        40.68 o
   8  -7   5          1.95        -15.10        20.97 o
  -9  -6   5          7.20        -59.93        59.93 o
  -8  -6   5          7.51        108.41        48.36 o
  -7  -6   5         21.30         17.07        36.86 o
  -6  -6   5        143.50        183.64        50.05 o
  -5  -6   5         33.96         30.04        35.06 o
  -4  -6   5        290.49        257.09        54.92 o
  -3  -6   5        856.78        893.20        85.99 o
  -2  -6   5        191.77        168.49        40.66 o
  -1  -6   5        348.29        370.34        45.38 o
   0  -6   5         86.30         78.70        30.93 o
   1  -6   5        716.48        752.57        57.16 o
   2  -6   5        336.67        328.16        39.43 o
   3  -6   5        844.44        985.28        65.43 o
   4  -6   5        222.13        237.27        36.90 o
   5  -6   5        179.95        242.43        38.53 o
   6  -6   5         30.41         25.84        30.22 o
   7  -6   5        178.74        127.25        34.58 o
   8  -6   5         58.36         35.46        13.73 o
   9  -6   5         21.02         18.47        20.17 o
  -9  -5   5         43.78         19.86        59.47 o
  -8  -5   5         24.24         50.47        38.62 o
  -7  -5   5         51.93         69.64        55.49 o
  -6  -5   5        702.13        799.42        86.26 o
  -5  -5   5        685.08        771.31        77.17 o
  -4  -5   5        204.39        167.04        41.22 o
  -3  -5   5        373.58        339.32        46.10 o
  -2  -5   5        168.12        157.64        32.40 o
  -1  -5   5        393.00        331.23        43.53 o
   0  -5   5        519.13        632.19        48.01 o
   1  -5   5       1533.03       1476.45        80.22 o
   2  -5   5        162.04        194.84        32.33 o
   3  -5   5        181.19        155.95        38.77 o
   4  -5   5        319.24        333.33        36.97 o
   5  -5   5        152.82        163.14        31.89 o
   6  -5   5        531.69        547.36        50.37 o
   7  -5   5        101.07        116.26        19.73 o
   8  -5   5         70.89         42.85        12.22 o
   9  -5   5         12.07         -2.53        12.73 o
 -10  -4   5         11.05        -21.53        36.62 o
  -9  -4   5         55.85         36.35        46.66 o
  -8  -4   5         12.14         28.20        34.77 o
  -7  -4   5         92.41         36.97        38.42 o
  -6  -4   5        798.68        930.60        89.47 o
  -5  -4   5         85.88         90.44        31.45 o
  -4  -4   5         60.22        113.35        29.02 o
  -3  -4   5        291.65        305.47        48.46 o
  -2  -4   5        629.00        718.71        51.93 o
  -1  -4   5        556.69        559.33        46.78 o
   0  -4   5        366.26        353.05        37.34 o
   1  -4   5        395.51        364.45        37.00 o
   2  -4   5        139.88        108.28        24.67 o
   3  -4   5        639.16        694.60        47.30 o
   4  -4   5        732.26        696.10        47.51 o
   5  -4   5        315.47        359.84        55.49 o
   6  -4   5        157.76        133.85        16.21 o
   7  -4   5         84.59         75.53        13.47 o
   8  -4   5        116.13        114.87        16.14 o
   9  -4   5         66.70         49.21        15.09 o
  10  -4   5         31.07         22.42        15.22 o
 -10  -3   5         54.76         32.85        35.49 o
  -9  -3   5         54.59          5.32        34.78 o
  -8  -3   5         18.77         25.65        30.63 o
  -7  -3   5         80.04         47.41        32.82 o
  -6  -3   5        378.54        435.14        53.18 o
  -5  -3   5        586.02        532.60        50.38 o
  -4  -3   5        173.10        199.72        29.11 o
  -3  -3   5        151.86        122.95        26.62 o
  -2  -3   5       1619.57       1624.04        81.32 o
  -1  -3   5       2547.22       2159.91       102.22 o
   0  -3   5        646.08        657.16        47.94 o
   1  -3   5       1902.00       1845.60        89.22 o
   2  -3   5        145.56        166.75        26.02 o
   3  -3   5        468.42        456.56        36.04 o
   4  -3   5        437.09        413.85        35.67 o
   5  -3   5        481.05        481.45        21.74 o
   6  -3   5         14.75         -0.69        17.07 o
   7  -3   5         63.06         49.16        12.22 o
   8  -3   5        539.49        580.81        30.20 o
   9  -3   5         21.89          9.41        11.06 o
  10  -3   5         12.21         13.85        12.53 o
 -10  -2   5         85.76         60.11        45.23 o
  -9  -2   5        109.11        123.83        47.51 o
  -8  -2   5        285.49        113.27        43.04 o
  -7  -2   5          1.57          0.09        31.17 o
  -6  -2   5        769.86        841.92        68.00 o
  -5  -2   5        318.23        436.17        51.48 o
  -4  -2   5         45.38         32.78        23.66 o
  -3  -2   5        425.11        417.11        34.14 o
  -2  -2   5       1131.02       1206.09        77.40 o
  -1  -2   5        699.44        587.17        38.87 o
   0  -2   5        247.47        198.52        26.07 o
   1  -2   5       5336.02       4985.31       198.25 o
   2  -2   5         11.48         17.39        14.67 o
   3  -2   5        108.75         98.41        21.46 o
   4  -2   5        340.93        293.75        15.70 o
   5  -2   5        840.92        941.94        31.16 o
   6  -2   5        345.36        309.90        21.95 o
   7  -2   5        304.72        326.40        21.56 o
   8  -2   5         49.25         65.01        13.81 o
   9  -2   5         59.67         35.82        27.92 o
  10  -2   5         34.94         39.95        18.15 o
  11  -2   5          7.89          2.28        21.33 o
 -10  -1   5         30.11        -16.86        35.00 o
  -9  -1   5         87.64        108.46        42.66 o
  -8  -1   5         52.38         66.61        34.19 o
  -7  -1   5         58.86         64.29        26.25 o
  -6  -1   5        327.00        378.68        37.46 o
  -5  -1   5       1970.62       2496.11       128.56 o
  -4  -1   5        661.80        643.17        35.00 o
  -3  -1   5        175.25        177.41        20.38 o
  -2  -1   5        691.19        623.04        33.24 o
  -1  -1   5        504.96        406.12        27.33 o
   0  -1   5        356.12        366.12        29.05 o
   1  -1   5       7118.04       6429.39       255.08 o
   2  -1   5        299.68        327.24        24.97 o
   3  -1   5        787.58        713.79        17.79 o
   4  -1   5        468.57        592.97        42.33 o
   5  -1   5        273.58        274.14        15.93 o
   6  -1   5        540.54        610.55        76.33 o
   7  -1   5         45.55         30.98        12.79 o
   8  -1   5        213.42        324.71        33.98 o
   9  -1   5          3.00         36.78        14.60 o
  10  -1   5         42.51         53.08        15.72 o
  11  -1   5         12.85         14.16        21.09 o
  -9   0   5        178.92        119.66        28.38 o
  -8   0   5         76.80         65.56        23.97 o
  -7   0   5        452.20        390.76        50.68 o
  -6   0   5          3.23         -9.53        20.40 o
  -5   0   5       1386.61       1700.45        79.81 o
  -4   0   5        987.65       1052.71        49.80 o
  -3   0   5        374.10        389.36        27.57 o
  -2   0   5        372.47        378.81        25.50 o
  -1   0   5       7279.33       6785.44       245.93 o
   0   0   5       8131.19       7860.39       307.55 o
   1   0   5       3131.39       2841.76       100.80 o
   2   0   5       1014.45       1188.85        55.17 o
   3   0   5        841.30        712.81        54.04 o
   4   0   5       1915.68       1966.11       109.86 o
   5   0   5         88.25        110.28        29.99 o
   6   0   5        329.27        388.40        49.81 o
   7   0   5         83.20        153.49        45.47 o
   8   0   5        600.96        704.72        93.44 o
   9   0   5        131.88         90.51        25.57 o
  10   0   5         39.73         -8.34        24.22 o
  11   0   5         17.52         23.60        31.32 o
  -6   1   5        110.74         97.66        21.45 o
  -5   1   5        175.47        174.83        20.04 o
  -4   1   5        477.49        542.07        29.78 o
  -3   1   5        557.29        594.24        22.82 o
  -1   1   5        207.24        215.04        13.72 o
   0   1   5        146.91        186.22        15.94 o
   1   1   5       3995.05       4045.88       138.33 o
   2   1   5        419.66        364.44        40.45 o
   3   1   5        396.51        285.75        36.17 o
   4   1   5        324.81        366.12        46.18 o
   5   1   5        628.79        693.41        61.80 o
   6   1   5        577.26        578.48        68.13 o
   7   1   5        319.79        446.87        68.46 o
   8   1   5        331.34        386.05        68.96 o
   9   1   5        440.55        562.45        93.36 o
  10   1   5         15.06         -5.34        50.47 o
  11   1   5         42.37         90.41        74.59 o
  -1   2   5        966.10        903.06        25.30 o
   0   2   5        971.01        918.08        63.27 o
   1   2   5        106.97        107.79        13.71 o
   2   2   5        907.17        795.30        30.88 o
   3   2   5        793.92        745.92        66.31 o
   4   2   5         37.38         -0.04        24.64 o
   5   2   5       1677.55       1833.29       120.63 o
   6   2   5       1588.04       1951.63       135.51 o
   7   2   5        167.67        156.35        57.72 o
   8   2   5        473.73        607.29        86.75 o
   9   2   5        125.19        138.09        54.60 o
  10   2   5         16.72         23.68        58.11 o
  11   2   5         57.72        152.10        65.33 o
  -2   3   5       1259.06       1161.04        72.55 o
  -1   3   5       1181.92       1047.56        41.96 o
   0   3   5        451.57        386.12        17.78 o
   1   3   5        247.81        241.60        20.32 o
   2   3   5       1103.71       1184.54        98.12 o
   3   3   5       1692.09       1761.84       104.95 o
   4   3   5        774.91        867.32        70.49 o
   5   3   5        784.14       1010.72        87.03 o
   6   3   5        370.44        447.51        65.56 o
   7   3   5         68.77         56.59        43.73 o
   8   3   5         27.18         41.74        43.84 o
   9   3   5         41.77         28.70        46.55 o
  10   3   5          6.66        -55.00        55.00 o
  11   3   5         13.74         49.89        54.51 o
  -3   4   5        454.50        443.16        45.71 o
  -2   4   5       2708.31       3026.13       146.59 o
  -1   4   5        330.30        397.10        19.88 o
   0   4   5        132.40        141.47        16.93 o
   1   4   5        603.45        675.59        43.56 o
   2   4   5       1757.21       1799.41        60.86 o
   3   4   5        341.64        370.40        38.94 o
   4   4   5        684.93        825.02        64.74 o
   5   4   5        451.22        479.58        58.79 o
   6   4   5         60.69         66.89        40.28 o
   7   4   5        125.97        118.12        52.38 o
   8   4   5         94.77         38.46        46.73 o
   9   4   5         45.17          9.17        49.01 o
  10   4   5         25.38        -33.46        40.71 o
  11   4   5          5.15         57.79        58.35 o
  -4   5   5       1919.90       2335.10       139.77 o
  -3   5   5         49.34        107.57        30.93 o
  -2   5   5       1296.61       1338.88        78.72 o
  -1   5   5        531.38        484.10        31.87 o
   0   5   5       2442.00       2420.67        73.74 o
   1   5   5        142.22        104.64        17.56 o
   2   5   5       5955.06       6307.63       208.54 o
   3   5   5        645.26        769.02        59.55 o
   4   5   5        102.13         32.42        31.38 o
   5   5   5        185.77        238.61        48.84 o
   6   5   5        472.66        532.68        78.23 o
   7   5   5         25.75         36.74        42.03 o
   8   5   5         10.75        -28.63        41.16 o
   9   5   5         45.13         62.97        49.49 o
  10   5   5          2.14         10.29        44.66 o
  -4   6   5        291.33        457.28        59.94 o
  -3   6   5         50.51         40.54         8.84 o
  -2   6   5        182.27        186.98        14.85 o
  -1   6   5          7.50         22.00        11.68 o
   0   6   5        742.00        814.73        45.77 o
   1   6   5         24.55         34.37        13.25 o
   2   6   5       1160.93       1218.85        52.92 o
   3   6   5        377.61        417.80        31.98 o
   4   6   5        470.67        478.57        58.06 o
   5   6   5         33.49         60.84        37.07 o
   6   6   5         29.92         49.01        42.25 o
   7   6   5         37.43         99.74        44.74 o
   8   6   5          2.26        -15.67        45.56 o
   9   6   5         27.34          4.84        48.06 o
  10   6   5          3.38         70.09        52.94 o
  -5   7   5         59.39         33.60        37.70 o
  -4   7   5        107.90        155.63        39.20 o
  -3   7   5        117.53        139.39        23.80 o
  -2   7   5        257.35        309.21        58.32 o
  -1   7   5        672.66        798.51        40.26 o
   0   7   5        163.14        160.38        23.41 o
   1   7   5        154.02        208.16        22.74 o
   2   7   5        223.90        268.94        39.30 o
   3   7   5       1697.22       1936.43        87.57 o
   4   7   5        429.61        524.31        57.69 o
   5   7   5         33.31         37.06        35.85 o
   6   7   5        132.32        246.47        72.49 o
   7   7   5        117.70        245.01        61.09 o
   8   7   5         32.69         39.70        40.77 o
   9   7   5         59.26        111.48        63.84 o
  -5   8   5         95.30        201.85        52.79 o
  -4   8   5        237.21        269.43        58.74 o
  -3   8   5        135.67        166.79        33.96 o
  -2   8   5        135.63        127.46        52.46 o
  -1   8   5        117.14        130.84        23.25 o
   0   8   5        307.93        385.92        41.41 o
   1   8   5        256.23        307.20        31.79 o
   2   8   5          6.04          5.94        19.10 o
   3   8   5        320.18        354.15        46.08 o
   4   8   5          1.71         -7.84        30.15 o
   5   8   5         65.01         -1.62        37.52 o
   6   8   5         59.63         91.65        52.70 o
   7   8   5         20.52        109.41        55.95 o
   8   8   5          5.21         45.50        45.73 o
   9   8   5          5.65         -4.61        56.15 o
  -5   9   5         41.79         77.29        64.42 o
  -4   9   5        305.48        509.80        75.80 o
  -3   9   5         19.43         -0.16        12.81 o
  -2   9   5         98.96        102.40        18.65 o
  -1   9   5         60.90         34.11        22.38 o
   0   9   5        213.36        189.96        30.47 o
   1   9   5        114.61        106.51        54.71 o
   2   9   5         56.00         49.13        39.78 o
   3   9   5        285.94        253.15        40.19 o
   4   9   5        124.54         72.83        30.64 o
   5   9   5         30.81         15.23        19.87 o
   6   9   5         93.54        275.69        70.32 o
   7   9   5         44.81         94.34        63.76 o
   8   9   5         38.12         90.54        58.96 o
  -5  10   5          1.51         -1.36        39.03 o
  -4  10   5         16.96         17.62        40.93 o
  -3  10   5         23.94          4.46        23.52 o
  -2  10   5         23.01         27.65        44.14 o
  -1  10   5         57.74         44.81        24.93 o
   0  10   5        224.31        193.36        55.94 o
   1  10   5        296.38        322.84        45.42 o
   2  10   5         64.29         55.35        28.38 o
   3  10   5         34.22         47.41        34.07 o
   4  10   5         39.52         26.26        26.97 o
   5  10   5         29.71         61.34        51.67 o
   6  10   5         36.39         73.12        26.62 o
   7  10   5         60.74        200.44        72.96 o
  -3  11   5         25.52         23.82        44.35 o
  -2  11   5        111.09        146.75        74.82 o
  -1  11   5        100.57         82.67        35.28 o
   0  11   5        156.94        190.15        83.58 o
   1  11   5         14.05         30.39        23.43 o
   2  11   5         21.15         51.16        28.88 o
   3  11   5         56.95         61.06        63.84 o
   4  11   5         53.25         30.01        31.26 o
   5  11   5         17.02         34.85        43.57 o
  -1  12   5         41.16         27.77        24.57 o
   0  12   5         51.65         74.79        39.40 o
   1  12   5         50.18         72.20        28.80 o
   2  12   5         11.30         11.84        27.26 o
   3  12   5         55.73         63.86        32.20 o
  -3 -11   6         73.23         50.64        55.10 o
  -2 -11   6        131.97        155.46        67.58 o
  -1 -11   6         82.23         61.31        61.48 o
   0 -11   6         29.00         83.79        50.59 o
   1 -11   6         10.22        -37.41        37.41 o
   2 -11   6         64.85        106.07        46.67 o
  -5 -10   6         49.33        103.39        56.80 o
  -4 -10   6         33.33        -43.54        50.44 o
  -3 -10   6        165.43        203.60        66.48 o
  -2 -10   6        350.99        369.20        84.39 o
  -1 -10   6         56.07         26.92        47.80 o
   0 -10   6         60.50        144.29        42.36 o
   1 -10   6         74.91         40.71        39.66 o
   2 -10   6         17.53         41.65        37.36 o
   3 -10   6         72.01        211.66        59.83 o
   4 -10   6        111.04        140.44        43.13 o
   5 -10   6        321.18        386.34        58.75 o
  -6  -9   6         43.70        -11.42        75.15 o
  -5  -9   6         90.49        116.74        57.08 o
  -4  -9   6         64.20         87.07        52.75 o
  -3  -9   6         28.21          6.52        46.86 o
  -2  -9   6        108.68         94.87        47.81 o
  -1  -9   6         10.56         18.87        38.97 o
   0  -9   6         51.32         32.85        36.61 o
   1  -9   6        176.70        176.11        49.92 o
   2  -9   6        237.24        253.18        48.14 o
   3  -9   6        341.25        355.61        60.90 o
   4  -9   6        206.09        200.60        59.69 o
   5  -9   6         75.62        103.78        35.89 o
   6  -9   6        161.00        181.16        59.23 o
  -7  -8   6         12.96        -47.59        47.59 o
  -6  -8   6          7.22         44.94        47.79 o
  -5  -8   6        188.90         90.46        73.24 o
  -4  -8   6        338.31        358.58        74.35 o
  -3  -8   6        334.85        324.15        65.14 o
  -2  -8   6         18.30         34.20        37.40 o
  -1  -8   6        347.45        357.12        64.55 o
   0  -8   6        152.34        165.22        46.84 o
   1  -8   6        784.84        873.65        99.00 o
   2  -8   6        728.11        747.84        69.09 o
   3  -8   6        121.16        139.58        38.98 o
   4  -8   6        423.86        506.86        57.50 o
   5  -8   6         58.57         72.67        35.04 o
   6  -8   6         37.42         24.41        29.72 o
   7  -8   6         22.82         22.54        37.68 o
  -8  -7   6         11.42        -58.90        63.96 o
  -7  -7   6        109.82        148.75        56.80 o
  -6  -7   6         26.90         72.99        44.29 o
  -5  -7   6         11.25        -19.83        33.91 o
  -4  -7   6        166.22        209.24        53.29 o
  -3  -7   6        126.64        156.06        45.40 o
  -2  -7   6         89.23        108.39        60.41 o
  -1  -7   6        734.19        749.38        75.92 o
   0  -7   6       1331.84       1387.41       106.70 o
   1  -7   6         84.83        102.99        34.26 o
   2  -7   6        402.96        452.04        54.24 o
   3  -7   6        262.19        324.50        45.66 o
   4  -7   6        180.94        187.96        38.31 o
   5  -7   6         23.16         27.47        27.56 o
   6  -7   6         76.31         71.11        33.58 o
   7  -7   6         55.57         22.84        27.07 o
   8  -7   6         11.49         13.49        30.44 o
  -9  -6   6         53.79         86.58        52.04 o
  -8  -6   6         42.36         87.89        54.55 o
  -7  -6   6         47.39         51.74        40.40 o
  -6  -6   6         16.75          2.83        33.15 o
  -5  -6   6        201.82        257.33        51.67 o
  -4  -6   6        417.99        472.49        66.01 o
  -3  -6   6        340.20        352.81        73.22 o
  -2  -6   6        784.71        829.34        78.40 o
  -1  -6   6        186.88        198.42        42.62 o
   0  -6   6       1201.16       1244.55        85.59 o
   1  -6   6        108.38        126.21        34.97 o
   2  -6   6        381.13        422.37        45.92 o
   3  -6   6        908.53        991.06        91.49 o
   4  -6   6        398.96        449.84        48.25 o
   5  -6   6         85.61        108.29        33.12 o
   6  -6   6         38.02         81.94        30.27 o
   7  -6   6        320.41        355.40        52.79 o
   8  -6   6         16.53         12.53        17.98 o
   9  -6   6         20.50         30.01        33.36 o
  -9  -5   6         14.92          4.19        38.24 o
  -8  -5   6         27.38         35.56        40.51 o
  -7  -5   6        145.03        157.36        49.66 o
  -6  -5   6         84.33         52.98        34.83 o
  -5  -5   6         13.11         26.18        27.90 o
  -4  -5   6       1280.61       1425.98       106.70 o
  -3  -5   6        383.17        415.70        52.16 o
  -2  -5   6        919.51        947.35        68.73 o
  -1  -5   6        355.81        384.81        43.85 o
   0  -5   6          0.72         31.06        21.66 o
   1  -5   6        190.54        179.03        32.13 o
   2  -5   6         21.39         35.74        22.57 o
   3  -5   6       1829.01       1953.45       105.28 o
   4  -5   6        489.26        474.41        45.12 o
   5  -5   6        222.90        167.87        36.17 o
   6  -5   6        183.34        175.69        39.67 o
   7  -5   6         73.61         21.60        32.53 o
   8  -5   6         53.13         32.22        13.88 o
   9  -5   6         28.65          5.79        18.93 o
  -9  -4   6         56.61         31.10        41.49 o
  -8  -4   6        129.25         65.17        39.88 o
  -7  -4   6         25.26          0.89        26.60 o
  -6  -4   6       1361.37       1802.75       132.42 o
  -5  -4   6        496.96        402.10        53.90 o
  -4  -4   6        447.59        468.84        50.36 o
  -3  -4   6         64.45         82.18        26.89 o
  -2  -4   6        590.34        585.98        48.31 o
  -1  -4   6        518.97        443.60        41.55 o
   0  -4   6        786.85        798.68        53.45 o
   1  -4   6       1144.84       1057.17        65.86 o
   2  -4   6        222.56        246.93        30.39 o
   3  -4   6       2049.07       2230.16       107.22 o
   4  -4   6        592.78        670.50        48.17 o
   5  -4   6         34.34         36.32        20.26 o
   6  -4   6         29.22         34.50        13.65 o
   7  -4   6        372.95        411.93        25.11 o
   8  -4   6         68.55         38.36        13.57 o
   9  -4   6          3.23         17.95        13.20 o
  10  -4   6         45.70         95.72        61.38 o
 -10  -3   6         23.85         31.51        37.00 o
  -9  -3   6          0.13          2.13        30.53 o
  -8  -3   6        112.52         67.11        35.77 o
  -7  -3   6         42.85         31.56        31.95 o
  -6  -3   6        959.74       1243.01       114.22 o
  -5  -3   6         29.70         25.91        22.01 o
  -4  -3   6        550.70        576.83        46.78 o
  -3  -3   6        338.05        324.71        34.27 o
  -2  -3   6        287.76        281.03        33.52 o
  -1  -3   6       2221.43       2073.53       102.39 o
   0  -3   6       2182.89       2155.41       102.78 o
   1  -3   6        831.16        712.82        34.56 o
   2  -3   6        195.38        226.84        30.51 o
   3  -3   6        818.05        801.35        47.62 o
   4  -3   6        933.73        852.51        49.91 o
   5  -3   6        943.03       1037.07       107.28 o
   6  -3   6        474.05        475.07        33.06 o
   7  -3   6         90.97         94.70        17.64 o
   8  -3   6         95.80        113.68        27.40 o
   9  -3   6         23.09         30.02        13.58 o
  10  -3   6         26.55         13.18        12.87 o
 -10  -2   6         22.84         60.52        31.63 o
  -9  -2   6         61.20         21.58        43.96 o
  -8  -2   6         10.31          2.10        26.47 o
  -7  -2   6         46.60         77.94        39.60 o
  -6  -2   6        871.15       1017.72        85.33 o
  -5  -2   6         65.01         32.97        21.75 o
  -4  -2   6        252.38        255.92        27.86 o
  -3  -2   6       2142.63       2417.27       103.46 o
  -2  -2   6       1365.63       1256.88        63.31 o
  -1  -2   6       3082.96       3116.27       131.47 o
   0  -2   6       3851.80       3884.70       166.28 o
   1  -2   6        656.82        681.81        44.74 o
   2  -2   6         23.33         22.58        18.35 o
   4  -2   6         88.09        130.41        21.35 o
   5  -2   6        254.18        202.20        12.83 o
   6  -2   6        567.48        563.62        31.12 o
   7  -2   6        193.61        132.81        22.77 o
   8  -2   6        102.95        147.29        31.92 o
   9  -2   6          7.63         26.03        13.23 o
  10  -2   6        192.91        191.92        46.84 o
 -10  -1   6         23.04        -17.67        26.58 o
  -9  -1   6         26.60         32.59        24.87 o
  -8  -1   6         35.30        -23.19        26.63 o
  -7  -1   6        199.91         94.03        41.40 o
  -6  -1   6        122.15        135.16        36.15 o
  -5  -1   6        650.39        744.43        57.01 o
  -4  -1   6        141.20        129.53        18.32 o
  -3  -1   6       2706.49       2822.64       106.61 o
  -2  -1   6       2185.78       1880.31        74.24 o
  -1  -1   6        677.17        561.29        33.35 o
   0  -1   6        320.14        234.51        24.47 o
   1  -1   6       2578.38       2356.63        94.58 o
   2  -1   6       2557.63       2840.11       114.33 o
   3  -1   6       1067.38        859.85        47.69 o
   4  -1   6        237.02        256.39        25.94 o
   5  -1   6        187.15        140.45        19.96 o
   6  -1   6        158.01        145.55        14.03 o
   7  -1   6         87.20         71.40        19.47 o
   8  -1   6         65.38         67.74        15.90 o
   9  -1   6         12.16          2.99        12.67 o
  10  -1   6         58.95         30.58        25.01 o
  11  -1   6         29.84         33.59        18.16 o
  -9   0   6          4.73        -20.68        25.66 o
  -8   0   6         15.94          1.22        19.47 o
  -7   0   6        343.87        269.61        42.62 o
  -6   0   6        576.50        631.55        41.61 o
  -5   0   6        422.71        459.78        30.45 o
  -4   0   6        169.28        201.81        22.36 o
  -3   0   6        305.29        326.92        19.10 o
  -2   0   6       1035.95       1076.96        48.69 o
  -1   0   6        452.89        487.99        25.82 o
   0   0   6       1787.63       1440.95        53.71 o
   1   0   6       2310.05       1793.51        65.35 o
   2   0   6        282.92        178.39        22.65 o
   3   0   6        886.16        549.02        29.65 o
   4   0   6        574.14        497.75        48.69 o
   5   0   6       1467.74       1688.40       104.82 o
   6   0   6        228.28        281.56        47.85 o
   7   0   6         70.70        104.13        41.67 o
   8   0   6        124.49         81.96        38.10 o
   9   0   6          5.74        -14.04        18.86 o
  10   0   6         77.35         39.67        34.49 o
  11   0   6         33.69         49.46        21.03 o
  -7   1   6        126.23        105.76        23.14 o
  -6   1   6        814.06        702.39        45.79 o
  -5   1   6        472.88        519.87        30.18 o
  -4   1   6         95.27        145.97        16.89 o
  -3   1   6        920.14        964.35        31.44 o
  -2   1   6        366.92        385.23        19.04 o
  -1   1   6        180.48        148.78        15.46 o
   0   1   6         91.06         96.84        16.51 o
   1   1   6        951.30        815.98        91.79 o
   2   1   6        112.47        118.86        12.10 o
   3   1   6        153.56         86.74        49.84 o
   4   1   6        955.49       1030.02        73.24 o
   5   1   6        737.30        810.17        68.74 o
   6   1   6         92.72        203.01        46.17 o
   7   1   6         69.42         90.82        43.69 o
   8   1   6        189.46        217.61        62.23 o
   9   1   6         12.13        -26.05        44.49 o
  10   1   6        211.08        217.13        69.48 o
  11   1   6         34.23         73.89        56.20 o
  -2   2   6        607.85        687.80        17.12 o
  -1   2   6       1043.25        893.62        33.73 o
   0   2   6         87.02       1021.64        51.71 o
   1   2   6        406.37        328.59        18.19 o
   2   2   6       1597.85       1658.66       154.68 o
   3   2   6        790.92        887.71        65.70 o
   4   2   6        856.10        865.84        73.74 o
   5   2   6       1378.22       1793.71       120.98 o
   6   2   6        541.46        729.28        83.40 o
   7   2   6        130.51         85.19        46.13 o
   8   2   6        568.84        625.20        98.43 o
   9   2   6        183.52        211.47        65.30 o
  10   2   6         33.29          6.58        40.98 o
  11   2   6         39.39         39.94        52.11 o
  -2   3   6        204.70        269.74        33.93 o
  -1   3   6         99.44        127.21        12.68 o
   0   3   6        516.24        412.84        24.22 o
   1   3   6       3368.13       3612.09       104.06 o
   2   3   6        306.24        356.35        24.37 o
   3   3   6         55.66         51.71        25.49 o
   4   3   6        117.73        103.18        32.50 o
   5   3   6        175.42        189.54        40.68 o
   6   3   6        170.53        180.17        50.92 o
   7   3   6        147.99        162.63        50.22 o
   8   3   6        537.57        768.70        96.90 o
   9   3   6         70.95         63.68        50.45 o
  10   3   6         49.83         48.46        51.95 o
  11   3   6         46.95        184.96        74.25 o
  -3   4   6       1290.01       1446.63        88.19 o
  -2   4   6       1345.56       1734.56        94.41 o
  -1   4   6       1478.74       1501.18        40.32 o
   0   4   6       1136.26       1304.77        40.32 o
   1   4   6       1754.58       1648.84        52.97 o
   2   4   6       2816.72       2873.07        89.37 o
   3   4   6       1062.15       1092.90        43.72 o
   4   4   6        114.70        126.13        35.50 o
   5   4   6        482.09        517.80        63.99 o
   6   4   6        721.36        946.83        97.63 o
   7   4   6         26.65         17.69        40.11 o
   8   4   6         33.48        -29.08        41.95 o
   9   4   6          7.40        -20.44        42.48 o
  10   4   6         11.83          4.28        43.88 o
  -3   5   6        977.35       1362.30        90.08 o
  -2   5   6       1710.47       1743.75       254.45 o
  -1   5   6        120.68        156.90        33.12 o
   0   5   6        394.65        432.53        27.18 o
   1   5   6        175.20        231.69        18.62 o
   2   5   6       2709.70       3172.14       112.59 o
   3   5   6       1278.91       1490.00        66.00 o
   4   5   6        179.43        154.03        38.54 o
   5   5   6         46.82         11.51        30.74 o
   6   5   6        248.04        239.07        79.13 o
   7   5   6         44.29         59.29        49.86 o
   8   5   6          6.25         37.12        44.29 o
   9   5   6         47.23         97.56        68.72 o
  10   5   6         27.86         -3.99        71.49 o
  -4   6   6        422.46        513.33        65.69 o
  -3   6   6          2.02          9.66        27.39 o
  -2   6   6       1031.55       1197.13        43.74 o
  -1   6   6        364.99        340.28        22.12 o
   0   6   6        355.13        341.92        25.37 o
   1   6   6        304.56        311.82        27.56 o
   2   6   6       3882.45       4408.33       155.32 o
   3   6   6        639.69        694.83        78.92 o
   4   6   6        137.80        116.42        35.27 o
   5   6   6         67.22         95.88        42.78 o
   6   6   6        121.54         90.81        45.71 o
   7   6   6         89.42        120.40        50.11 o
   8   6   6        118.95        187.82        61.55 o
   9   6   6         80.69        237.38        75.10 o
  10   6   6          8.54        -45.08        66.59 o
  -4   7   6        198.90        206.29        50.66 o
  -3   7   6         74.84         70.29        10.70 o
  -2   7   6        122.50         89.00        14.82 o
  -1   7   6         76.19        119.13        34.37 o
   0   7   6        484.03        561.55        46.82 o
   1   7   6        128.44        166.92        26.66 o
   2   7   6        626.48        612.49        51.99 o
   3   7   6         74.19         44.70        19.16 o
   4   7   6         37.86         55.11        25.08 o
   5   7   6        203.07        135.24        46.79 o
   6   7   6        159.41        157.40        51.93 o
   7   7   6        184.41        195.79        61.51 o
   8   7   6         17.48         25.66        45.90 o
   9   7   6        114.92        137.76        71.03 o
  -5   8   6        126.55         60.92        43.90 o
  -4   8   6         30.45         24.61        37.62 o
  -3   8   6        121.02        204.17        48.46 o
  -2   8   6        264.19        292.28       128.16 o
  -1   8   6        294.97        366.77        81.78 o
   0   8   6        233.43        282.86        61.94 o
   1   8   6         50.82         32.31        20.74 o
   2   8   6         45.40         60.43        21.84 o
   3   8   6         42.07         19.47        22.22 o
   4   8   6         48.97         27.50        22.87 o
   5   8   6        211.76        149.17        48.80 o
   6   8   6         14.12        -39.98        39.98 o
   7   8   6         81.71         77.09        59.35 o
[truncated: 181,715 more chars]
